# Supplementary material for: A robust data-driven genomic signature for idiopathic pulmonary fibrosis with applications for translational model selection
Source: PLoS One. 2019 Apr 18;14(4):e0215565. doi: 10.1371/journal.pone.0215565 (PMC6472794; doi:10.1371/journal.pone.0215565)
Supplement: S1 Table — The coefficients are extracted from Msecreted. (CSV) [file pone.0215565.s010.csv]

Coefficient	Accession	Symbol	Description
0.626764067276274	347	APOD	Apolipoprotein D
-0.419859526708264	6357	CCL13	C-C motif chemokine ligand 13
0.0212359831512454	27159	CHIA	Chitinase, acidic
-0.606218380673463	1311	COMP	Cartilage oligomeric matrix protein
-0.0415910530397409	6374	CXCL5	C-X-C motif chemokine ligand 5
-1.45158880116106	1842	ECM2	Extracellular matrix protein 2
0.0124893003282479	2026	ENO2	Enolase 2
0.101795415066061	2662	GDF10	Growth differentiation factor 10
0.288033779008741	2878	GPX3	Glutathione peroxidase 3
-0.123295187215563	3043	HBB	Hemoglobin subunit beta
0.606890134904565	8349	HIST2H2BE	histone cluster 2 H2B family member e
0.0360481756353765	3373	HYAL1	hyaluronoglucosaminidase 1
-0.599814173491172	3485	IGFBP2	Insulin Like Growth Factor Binding Protein 2
1.75775341699448	3915	LAMC1	laminin subunit gamma 1
0.107244972562659	7804	LRP8	LDL receptor related protein 8
-0.150775997738572	57633	LRRN1	leucine rich repeat neuronal 1
-0.264706059537689	4052	LTBP1	latent transforming growth factor beta binding protein 1
-0.647732815683405	29937	NENF	neudesin neurotrophic factor
0.25142904531883	8620	NPFF	neuropeptide FF-amide peptide precursor
2.0651855577442	5705	PSMC5	proteasome 26S subunit, ATPase 5
3.52717462541963	6247	RS1	retinoschisin 1
0.158343369795977	6279	S100A8	S100 calcium binding protein A8
-0.0714607716239386	7356	SCGB1A1	Secretoglobin family 1A member 1
-0.0840863589593361	10512	SEMA3C	Semaphorin 3C
0.264096630733549	54910	SEMA4C	Semaphorin 4C
-0.715040474618288	6423	SFRP2	secreted frizzled related protein 2
0.230539224995718	6695	SPOCK1	SPARC/osteonectin, cwcv and kazal like domains proteoglycan 1
0.0386034526867735	6781	STC1	Stanniocalcin 1
0.0822155082031674	79987	SVEP1	sushi, von Willebrand factor type A, EGF and pentraxin domain containing 1
-34.5235385622963	(Intercept)	NA	NA
