# Supplementary material for: A robust data-driven genomic signature for idiopathic pulmonary fibrosis with applications for translational model selection
Source: PLoS One. 2019 Apr 18;14(4):e0215565. doi: 10.1371/journal.pone.0215565 (PMC6472794; doi:10.1371/journal.pone.0215565)
Supplement: S2 Table — The coefficients are extracted from Mbleomycin. (CSV) [file pone.0215565.s011.csv]

Coefficient	Accession	Symbol	Description
0.615008639110305	347	APOD	Apolipoprotein D
-1.08405424888308	54829	ASPN	Asporin
0.863050042831173	599	BCL2L2	BCL2 like 2
0.109198367193491	57126	CD177	CD177 molecule
0.0553582270877984	10435	CDC42EP2	Cdc42 effector protein 2
0.078371772692082	8837	CFLAR	CASP8 and FADD like apoptosis regulator
1.89697673679997	1185	CLCN6	chloride voltage-gated channel 6
0.0188708173343005	1551	CYP3A7	cytochrome P450 family 3 subfamily A member 7
-0.0409230781847883	1959	EGR2	early growth response 2
1.06216541011195	374378	GALNT18	polypeptide N-acetylgalactosaminyltransferase 18
-0.290057867645992	83872	HMCN1	hemicentin 1
0.00793657018407558	10553	HTATIP2	HIV-1 Tat interactive protein 2
0.673334462815822	3422	IDI1	isopentenyl-diphosphate delta isomerase 1
0.0177915817126223	7850	IL1R2	interleukin 1 receptor type 2
0.479773585244453	3915	LAMC1	laminin subunit gamma 1
-0.116402752156378	4316	MMP7	matrix metallopeptidase 7
0.680234665056757	4619	MYH1	Myosin heavy chain 1
0.434522509058039	4883	NPR3	Natriuretic peptide receptor 3
-0.469521967737632	9315	NREP	Neuronal regeneration related protein
-0.00103055972560922	25891	PAMR1	peptidase domain containing associated with muscle regeneration 1
-0.199863636837292	8492	PRSS12	protease, serine 12
0.405515513221447	359845	RFLNB	refilin B
0.00972551091400265	6279	S100A8	S100 calcium binding protein A8
-0.408312876900324	6423	SFRP2	secreted frizzled related protein 2
0.0686084776628635	28231	SLCO4A1	Solute carrier organic anion transporter family member 4A1
-0.0345929953998199	84189	SLITRK6	SLIT and NTRK like family member 6
0.339609263316709	27286	SRPX2	sushi repeat containing protein, X-linked 2
-0.534668094546309	94241	TP53INP1	Tumor protein p53 inducible nuclear protein 1
-0.43385840216591	10100	TSPAN2	tetraspanin 2
0.284704065532019	7263	TST	Thiosulfate sulfurtransferase
-30.8512745823789	(Intercept)	NA	NA
