# Supplementary material for: A robust data-driven genomic signature for idiopathic pulmonary fibrosis with applications for translational model selection
Source: PLoS One. 2019 Apr 18;14(4):e0215565. doi: 10.1371/journal.pone.0215565 (PMC6472794; doi:10.1371/journal.pone.0215565)
Supplement: S3 Table — The coefficients are extracted from Msecreted⋂bleomycin. (CSV) [file pone.0215565.s012.csv]

Coefficient	Accession	Symbol	Description
0.595036780891241	55911	APOBR	apolipoprotein B receptor
1.0392768175945	347	APOD	Apolipoprotein D
-0.250611023579854	6357	CCL13	C-C motif chemokine ligand 13
-0.130219848069033	6369	CCL24	C-C motif chemokine ligand 24
-0.150726881254232	1118	CHIT1	Chitinase 1
-0.0307071137365565	80781	COL18A1	collagen type XVIII alpha 1 chain
-0.396271685778289	1278	COL1A2	collagen type I alpha 2 chain
-0.0132085511415813	1281	COL3A1	collagen type III alpha 1 chain
-0.461960877095012	1359	CPA3	Carboxypeptidase A3
-0.141562680557822	10404	CPQ	carboxypeptidase Q
-0.107061945659936	54097	FAM3B	family with sequence similarity 3 member B
0.0586676594447728	2277	FIGF	Vascular endothelial growth factor D
-0.77881785917314	2487	FRZB	Frizzled-related protein
-0.465845761458946	64388	GREM2	gremlin 2, DAN family BMP antagonist
-0.137247454153985	3598	IL13RA2	interleukin 13 receptor subunit alpha 2
-0.218856716506212	90865	IL33	interleukin 33
2.71985278980275	3915	LAMC1	laminin subunit gamma 1
-0.122607279228609	3934	LCN2	Lipocalin 2
-0.439908014992099	10234	LRRC17	Leucine rich repeat containing 17
-0.0598544103748075	4053	LTBP2	Latent transforming growth factor beta binding protein 2
-0.111588855951212	4060	LUM	Lumican
-0.0102943171095133	4256	MGP	Matrix Gla protein
0.41086529667931	8620	NPFF	neuropeptide FF-amide peptide precursor
-0.524293459577241	25891	PAMR1	peptidase domain containing associated with muscle regeneration 1
0.809760962376374	6279	S100A8	S100 calcium binding protein A8
0.633055523682416	710	SERPING1	serpin family G member 1
-0.714297513805042	6423	SFRP2	secreted frizzled related protein 2
0.862089884862897	7263	TST	Thiosulfate sulfurtransferase
-0.492002975059356	6375	XCL1	X-C motif chemokine ligand 1
-23.70096124163	(Intercept)	NA	NA
