# Supplementary material for: A robust data-driven genomic signature for idiopathic pulmonary fibrosis with applications for translational model selection
Source: PLoS One. 2019 Apr 18;14(4):e0215565. doi: 10.1371/journal.pone.0215565 (PMC6472794; doi:10.1371/journal.pone.0215565)
Supplement: S4 Table — (CSV) [file pone.0215565.s013.csv]

model	cohort	mean_bootstrap_auc
all_genes	GSE10667	0.506356522
all_genes	GSE24206	0.492295455
all_genes	GSE53845	0.499845313
all_genes	LGRC (GSE47460)	0.497787222
all_genes	NJH	0.498635597
bleo	GSE10667	0.498271014
bleo	GSE24206	0.502704545
bleo	GSE53845	0.506140625
bleo	LGRC (GSE47460)	0.501106481
bleo	NJH	0.497652576
secreted	GSE10667	0.49792029
secreted	GSE24206	0.500992424
secreted	GSE53845	0.500090625
secreted	LGRC (GSE47460)	0.499357099
secreted	NJH	0.500781705
secreted_bleo	GSE10667	0.501476812
secreted_bleo	GSE24206	0.499401515
secreted_bleo	GSE53845	0.497323438
secreted_bleo	LGRC (GSE47460)	0.498011667
secreted_bleo	NJH	0.500200393
