# Supplementary material for: A robust data-driven genomic signature for idiopathic pulmonary fibrosis with applications for translational model selection
Source: PLoS One. 2019 Apr 18;14(4):e0215565. doi: 10.1371/journal.pone.0215565 (PMC6472794; doi:10.1371/journal.pone.0215565)
Supplement: S5 Table — (CSV) [file pone.0215565.s014.csv]

IPF.UIP	Normal	truth	cohort	secreted	deRat	model
0.990475971410576	0.00952402858942404	IPF/UIP	NJH		DE_rat	DE_rat
0.997876152521736	0.00212384747826407	IPF/UIP	NJH		DE_rat	DE_rat
0.998747021019745	0.00125297898025541	IPF/UIP	NJH		DE_rat	DE_rat
0.99647509455957	0.0035249054404298	IPF/UIP	NJH		DE_rat	DE_rat
0.940228866812844	0.0597711331871562	IPF/UIP	NJH		DE_rat	DE_rat
0.999783479056211	0.000216520943788936	IPF/UIP	NJH		DE_rat	DE_rat
0.971109381992217	0.0288906180077829	IPF/UIP	NJH		DE_rat	DE_rat
0.999820230148847	0.000179769851152522	IPF/UIP	NJH		DE_rat	DE_rat
0.998002058496538	0.0019979415034619	IPF/UIP	NJH		DE_rat	DE_rat
0.99795382897465	0.00204617102535012	IPF/UIP	NJH		DE_rat	DE_rat
0.999924455299947	7.55447000526253e-05	IPF/UIP	NJH		DE_rat	DE_rat
0.997076072984613	0.00292392701538662	IPF/UIP	NJH		DE_rat	DE_rat
0.993617016533569	0.00638298346643119	IPF/UIP	NJH		DE_rat	DE_rat
0.953777675272168	0.0462223247278322	IPF/UIP	NJH		DE_rat	DE_rat
0.998516611525886	0.00148338847411442	IPF/UIP	NJH		DE_rat	DE_rat
0.998247982221687	0.00175201777831255	IPF/UIP	NJH		DE_rat	DE_rat
0.934897561539233	0.0651024384607672	IPF/UIP	NJH		DE_rat	DE_rat
0.998927883458432	0.0010721165415682	IPF/UIP	NJH		DE_rat	DE_rat
0.999548690920991	0.000451309079009265	IPF/UIP	NJH		DE_rat	DE_rat
0.987948808763051	0.0120511912369487	IPF/UIP	NJH		DE_rat	DE_rat
0.997078680287895	0.00292131971210475	IPF/UIP	NJH		DE_rat	DE_rat
0.999419266977518	0.000580733022482344	IPF/UIP	NJH		DE_rat	DE_rat
0.993450841641467	0.00654915835853337	IPF/UIP	NJH		DE_rat	DE_rat
0.999059206835444	0.000940793164555532	IPF/UIP	NJH		DE_rat	DE_rat
0.224510466647486	0.775489533352514	IPF/UIP	NJH		DE_rat	DE_rat
0.968771120144638	0.0312288798553617	IPF/UIP	NJH		DE_rat	DE_rat
0.999856476607927	0.000143523392073141	IPF/UIP	NJH		DE_rat	DE_rat
0.989085383969773	0.0109146160302266	IPF/UIP	NJH		DE_rat	DE_rat
0.980770145150457	0.0192298548495433	IPF/UIP	NJH		DE_rat	DE_rat
0.999676313383223	0.000323686616776959	IPF/UIP	NJH		DE_rat	DE_rat
0.995636280596455	0.00436371940354455	IPF/UIP	NJH		DE_rat	DE_rat
0.994309736300337	0.00569026369966271	IPF/UIP	NJH		DE_rat	DE_rat
0.977638998266038	0.0223610017339618	IPF/UIP	NJH		DE_rat	DE_rat
0.990310720448418	0.0096892795515823	IPF/UIP	NJH		DE_rat	DE_rat
0.99478692701337	0.00521307298663022	IPF/UIP	NJH		DE_rat	DE_rat
0.999833814016441	0.000166185983558704	IPF/UIP	NJH		DE_rat	DE_rat
0.996729540867341	0.00327045913265931	IPF/UIP	NJH		DE_rat	DE_rat
0.999530057554613	0.000469942445386582	IPF/UIP	NJH		DE_rat	DE_rat
0.928246350651248	0.0717536493487519	IPF/UIP	NJH		DE_rat	DE_rat
0.998635301589262	0.00136469841073845	IPF/UIP	NJH		DE_rat	DE_rat
0.999585319645608	0.000414680354391502	IPF/UIP	NJH		DE_rat	DE_rat
0.99647782042944	0.00352217957056026	IPF/UIP	NJH		DE_rat	DE_rat
0.998937124896081	0.00106287510391909	IPF/UIP	NJH		DE_rat	DE_rat
0.99979911319721	0.00020088680278976	IPF/UIP	NJH		DE_rat	DE_rat
0.99192483614096	0.00807516385904027	IPF/UIP	NJH		DE_rat	DE_rat
0.998917538765173	0.00108246123482716	IPF/UIP	NJH		DE_rat	DE_rat
0.999582755877703	0.000417244122297502	IPF/UIP	NJH		DE_rat	DE_rat
0.998513173357675	0.0014868266423249	IPF/UIP	NJH		DE_rat	DE_rat
0.999187867837674	0.000812132162325933	IPF/UIP	NJH		DE_rat	DE_rat
0.9973608785109	0.00263912148909996	IPF/UIP	NJH		DE_rat	DE_rat
0.998072350414759	0.0019276495852411	IPF/UIP	NJH		DE_rat	DE_rat
0.99907093331115	0.000929066688849957	IPF/UIP	NJH		DE_rat	DE_rat
0.948516997839568	0.0514830021604324	IPF/UIP	NJH		DE_rat	DE_rat
0.993891546471084	0.00610845352891632	IPF/UIP	NJH		DE_rat	DE_rat
0.99953365559365	0.000466344406349975	IPF/UIP	NJH		DE_rat	DE_rat
0.985773144885757	0.014226855114243	IPF/UIP	NJH		DE_rat	DE_rat
0.988154389360897	0.0118456106391033	IPF/UIP	NJH		DE_rat	DE_rat
0.999680296219906	0.000319703780093653	IPF/UIP	NJH		DE_rat	DE_rat
0.993648524574802	0.00635147542519769	IPF/UIP	NJH		DE_rat	DE_rat
0.999834044775026	0.000165955224973606	IPF/UIP	NJH		DE_rat	DE_rat
0.99369260720514	0.00630739279485978	IPF/UIP	NJH		DE_rat	DE_rat
0.999711262346331	0.000288737653668732	IPF/UIP	NJH		DE_rat	DE_rat
0.999556167931387	0.000443832068612986	IPF/UIP	NJH		DE_rat	DE_rat
0.999986648911422	1.33510885783157e-05	IPF/UIP	NJH		DE_rat	DE_rat
0.999610016850108	0.000389983149891829	IPF/UIP	NJH		DE_rat	DE_rat
0.978814270998426	0.021185729001574	IPF/UIP	NJH		DE_rat	DE_rat
0.971501372138364	0.0284986278616358	IPF/UIP	NJH		DE_rat	DE_rat
0.998970445051687	0.00102955494831289	IPF/UIP	NJH		DE_rat	DE_rat
0.999227641931626	0.000772358068374382	IPF/UIP	NJH		DE_rat	DE_rat
0.995082147768013	0.00491785223198723	IPF/UIP	NJH		DE_rat	DE_rat
0.999721942988405	0.000278057011595049	IPF/UIP	NJH		DE_rat	DE_rat
0.998740976850842	0.0012590231491582	IPF/UIP	NJH		DE_rat	DE_rat
0.996346723360781	0.00365327663921923	IPF/UIP	NJH		DE_rat	DE_rat
0.989770855581055	0.0102291444189446	IPF/UIP	NJH		DE_rat	DE_rat
0.999902911068793	9.7088931206823e-05	IPF/UIP	NJH		DE_rat	DE_rat
0.955234338738459	0.0447656612615413	IPF/UIP	NJH		DE_rat	DE_rat
0.993381716379531	0.00661828362046931	IPF/UIP	NJH		DE_rat	DE_rat
0.998036123968848	0.00196387603115169	IPF/UIP	NJH		DE_rat	DE_rat
0.988748821012009	0.0112511789879908	IPF/UIP	NJH		DE_rat	DE_rat
0.986071251814709	0.0139287481852906	IPF/UIP	NJH		DE_rat	DE_rat
0.998896298901273	0.00110370109872661	IPF/UIP	NJH		DE_rat	DE_rat
0.999161314285741	0.000838685714259021	IPF/UIP	NJH		DE_rat	DE_rat
0.99067589217789	0.00932410782210996	IPF/UIP	NJH		DE_rat	DE_rat
0.949649907441028	0.0503500925589717	IPF/UIP	NJH		DE_rat	DE_rat
0.999506951805112	0.00049304819488782	IPF/UIP	NJH		DE_rat	DE_rat
0.99673890504432	0.0032610949556799	IPF/UIP	NJH		DE_rat	DE_rat
0.999921259548004	7.87404519956217e-05	IPF/UIP	NJH		DE_rat	DE_rat
0.999462905440976	0.00053709455902381	IPF/UIP	NJH		DE_rat	DE_rat
0.998462928281497	0.0015370717185033	IPF/UIP	NJH		DE_rat	DE_rat
0.923013205232625	0.0769867947673754	IPF/UIP	NJH		DE_rat	DE_rat
0.960497670776774	0.0395023292232261	IPF/UIP	NJH		DE_rat	DE_rat
0.887770936588827	0.112229063411173	IPF/UIP	NJH		DE_rat	DE_rat
0.998314836925954	0.0016851630740461	IPF/UIP	NJH		DE_rat	DE_rat
0.997942946944972	0.00205705305502794	IPF/UIP	NJH		DE_rat	DE_rat
0.999691832396074	0.000308167603925855	IPF/UIP	NJH		DE_rat	DE_rat
0.997182957503759	0.00281704249624131	IPF/UIP	NJH		DE_rat	DE_rat
0.997518024608854	0.00248197539114626	IPF/UIP	NJH		DE_rat	DE_rat
0.998767536540891	0.00123246345910857	IPF/UIP	NJH		DE_rat	DE_rat
0.999231681817738	0.000768318182262088	IPF/UIP	NJH		DE_rat	DE_rat
0.997367788058055	0.00263221194194531	IPF/UIP	NJH		DE_rat	DE_rat
0.904874181610824	0.0951258183891763	IPF/UIP	NJH		DE_rat	DE_rat
0.997019345965478	0.00298065403452233	IPF/UIP	NJH		DE_rat	DE_rat
0.99457352485634	0.00542647514366013	IPF/UIP	NJH		DE_rat	DE_rat
0.998204375191812	0.00179562480818768	IPF/UIP	NJH		DE_rat	DE_rat
0.998083966470294	0.00191603352970647	IPF/UIP	NJH		DE_rat	DE_rat
0.993881824808927	0.00611817519107308	IPF/UIP	NJH		DE_rat	DE_rat
0.995978144362892	0.00402185563710827	IPF/UIP	NJH		DE_rat	DE_rat
0.999311944255404	0.000688055744595877	IPF/UIP	NJH		DE_rat	DE_rat
0.997959630057628	0.00204036994237193	IPF/UIP	NJH		DE_rat	DE_rat
0.999437934983947	0.000562065016053266	IPF/UIP	NJH		DE_rat	DE_rat
0.999523953897422	0.000476046102577708	IPF/UIP	NJH		DE_rat	DE_rat
0.382144394629264	0.617855605370736	Normal	NJH		DE_rat	DE_rat
0.00172481854707074	0.998275181452929	Normal	NJH		DE_rat	DE_rat
0.795054797357655	0.204945202642345	Normal	NJH		DE_rat	DE_rat
0.0044682495747167	0.995531750425283	Normal	NJH		DE_rat	DE_rat
0.0128326007485073	0.987167399251493	Normal	NJH		DE_rat	DE_rat
0.0276773263144606	0.972322673685539	Normal	NJH		DE_rat	DE_rat
0.00997633807545562	0.990023661924544	Normal	NJH		DE_rat	DE_rat
0.0595536846175566	0.940446315382443	Normal	NJH		DE_rat	DE_rat
0.026646819274286	0.973353180725714	Normal	NJH		DE_rat	DE_rat
0.250942450692329	0.749057549307671	Normal	NJH		DE_rat	DE_rat
0.0335287227552284	0.966471277244772	Normal	NJH		DE_rat	DE_rat
0.00368673289277621	0.996313267107224	Normal	NJH		DE_rat	DE_rat
0.0128418733388344	0.987158126661166	Normal	NJH		DE_rat	DE_rat
0.000279001994420658	0.999720998005579	Normal	NJH		DE_rat	DE_rat
0.0132782265445269	0.986721773455473	Normal	NJH		DE_rat	DE_rat
0.0131716866348421	0.986828313365158	Normal	NJH		DE_rat	DE_rat
0.000503865738148424	0.999496134261852	Normal	NJH		DE_rat	DE_rat
0.0010579463509367	0.998942053649063	Normal	NJH		DE_rat	DE_rat
0.00956411325057271	0.990435886749427	Normal	NJH		DE_rat	DE_rat
0.0012602086070449	0.998739791392955	Normal	NJH		DE_rat	DE_rat
0.00561312532549685	0.994386874674503	Normal	NJH		DE_rat	DE_rat
0.0964499087667391	0.903550091233261	Normal	NJH		DE_rat	DE_rat
0.000818975574892966	0.999181024425107	Normal	NJH		DE_rat	DE_rat
0.00678205806153087	0.993217941938469	Normal	NJH		DE_rat	DE_rat
0.738115215191637	0.261884784808363	Normal	NJH		DE_rat	DE_rat
0.503972404958165	0.496027595041835	Normal	NJH		DE_rat	DE_rat
0.0822989402489112	0.917701059751089	Normal	NJH		DE_rat	DE_rat
0.00276226535087865	0.997237734649121	Normal	NJH		DE_rat	DE_rat
0.0219111142809326	0.978088885719067	Normal	NJH		DE_rat	DE_rat
0.233259765586087	0.766740234413913	Normal	NJH		DE_rat	DE_rat
0.00206472791311985	0.99793527208688	Normal	NJH		DE_rat	DE_rat
0.000316677255518427	0.999683322744482	Normal	NJH		DE_rat	DE_rat
0.00141342358454899	0.998586576415451	Normal	NJH		DE_rat	DE_rat
0.02036389705487	0.97963610294513	Normal	NJH		DE_rat	DE_rat
0.0568130481345568	0.943186951865443	Normal	NJH		DE_rat	DE_rat
0.0196649878785089	0.980335012121491	Normal	NJH		DE_rat	DE_rat
0.00307752596158661	0.996922474038413	Normal	NJH		DE_rat	DE_rat
0.00139757305046861	0.998602426949531	Normal	NJH		DE_rat	DE_rat
0.000800940026594588	0.999199059973405	Normal	NJH		DE_rat	DE_rat
0.901106783747044	0.098893216252956	Normal	LGRC (GSE47460)		DE_rat	DE_rat
0.415237483179919	0.584762516820081	Normal	LGRC (GSE47460)		DE_rat	DE_rat
0.998698833170285	0.00130116682971489	Normal	LGRC (GSE47460)		DE_rat	DE_rat
0.72715689921899	0.27284310078101	Normal	LGRC (GSE47460)		DE_rat	DE_rat
0.997717058529411	0.00228294147058946	Normal	LGRC (GSE47460)		DE_rat	DE_rat
0.963586850946925	0.036413149053075	Normal	LGRC (GSE47460)		DE_rat	DE_rat
0.798032701412593	0.201967298587407	Normal	LGRC (GSE47460)		DE_rat	DE_rat
0.985626741190695	0.0143732588093053	Normal	LGRC (GSE47460)		DE_rat	DE_rat
0.708768258550851	0.291231741449149	Normal	LGRC (GSE47460)		DE_rat	DE_rat
0.824673991280924	0.175326008719076	Normal	LGRC (GSE47460)		DE_rat	DE_rat
0.374870297219026	0.625129702780974	Normal	LGRC (GSE47460)		DE_rat	DE_rat
0.446494188243899	0.553505811756101	Normal	LGRC (GSE47460)		DE_rat	DE_rat
0.496621088696109	0.503378911303891	Normal	LGRC (GSE47460)		DE_rat	DE_rat
0.846460554146089	0.153539445853911	Normal	LGRC (GSE47460)		DE_rat	DE_rat
0.709242474312604	0.290757525687396	Normal	LGRC (GSE47460)		DE_rat	DE_rat
0.984359503759893	0.0156404962401068	Normal	LGRC (GSE47460)		DE_rat	DE_rat
0.717706949885742	0.282293050114258	Normal	LGRC (GSE47460)		DE_rat	DE_rat
0.945341380316686	0.0546586196833142	Normal	LGRC (GSE47460)		DE_rat	DE_rat
0.906632266415226	0.0933677335847745	Normal	LGRC (GSE47460)		DE_rat	DE_rat
0.754074283836898	0.245925716163102	Normal	LGRC (GSE47460)		DE_rat	DE_rat
0.807586683827962	0.192413316172038	Normal	LGRC (GSE47460)		DE_rat	DE_rat
0.923285959281434	0.0767140407185662	Normal	LGRC (GSE47460)		DE_rat	DE_rat
0.938145557759466	0.0618544422405342	Normal	LGRC (GSE47460)		DE_rat	DE_rat
0.569974629295916	0.430025370704084	Normal	LGRC (GSE47460)		DE_rat	DE_rat
0.527387908977096	0.472612091022904	Normal	LGRC (GSE47460)		DE_rat	DE_rat
0.161115354562435	0.838884645437565	Normal	LGRC (GSE47460)		DE_rat	DE_rat
0.795731538159577	0.204268461840423	Normal	LGRC (GSE47460)		DE_rat	DE_rat
0.947096252340248	0.0529037476597516	Normal	LGRC (GSE47460)		DE_rat	DE_rat
0.668473810437154	0.331526189562846	Normal	LGRC (GSE47460)		DE_rat	DE_rat
0.291814032218171	0.708185967781829	Normal	LGRC (GSE47460)		DE_rat	DE_rat
0.945439151626224	0.054560848373776	Normal	LGRC (GSE47460)		DE_rat	DE_rat
0.76166260318045	0.23833739681955	Normal	LGRC (GSE47460)		DE_rat	DE_rat
0.838955434041752	0.161044565958248	Normal	LGRC (GSE47460)		DE_rat	DE_rat
0.838905668771696	0.161094331228304	Normal	LGRC (GSE47460)		DE_rat	DE_rat
0.974278216127308	0.0257217838726921	Normal	LGRC (GSE47460)		DE_rat	DE_rat
0.976645430787449	0.0233545692125514	Normal	LGRC (GSE47460)		DE_rat	DE_rat
0.997974466214208	0.00202553378579218	Normal	LGRC (GSE47460)		DE_rat	DE_rat
0.743976486865801	0.256023513134199	Normal	LGRC (GSE47460)		DE_rat	DE_rat
0.941017770780736	0.0589822292192636	Normal	LGRC (GSE47460)		DE_rat	DE_rat
0.911752354357533	0.0882476456424668	Normal	LGRC (GSE47460)		DE_rat	DE_rat
0.866914895035473	0.133085104964527	Normal	LGRC (GSE47460)		DE_rat	DE_rat
0.688638374539838	0.311361625460162	Normal	LGRC (GSE47460)		DE_rat	DE_rat
0.849677744719598	0.150322255280402	Normal	LGRC (GSE47460)		DE_rat	DE_rat
0.986118829596262	0.0138811704037384	Normal	LGRC (GSE47460)		DE_rat	DE_rat
0.975231743626817	0.0247682563731828	Normal	LGRC (GSE47460)		DE_rat	DE_rat
0.978174572648771	0.0218254273512286	Normal	LGRC (GSE47460)		DE_rat	DE_rat
0.336317592238158	0.663682407761842	Normal	LGRC (GSE47460)		DE_rat	DE_rat
0.954076080539097	0.0459239194609031	Normal	LGRC (GSE47460)		DE_rat	DE_rat
0.431876611568205	0.568123388431795	Normal	LGRC (GSE47460)		DE_rat	DE_rat
0.772204259383063	0.227795740616937	Normal	LGRC (GSE47460)		DE_rat	DE_rat
0.623536536589543	0.376463463410457	Normal	LGRC (GSE47460)		DE_rat	DE_rat
0.999300776283339	0.000699223716661462	IPF/UIP	LGRC (GSE47460)		DE_rat	DE_rat
0.929899323429591	0.0701006765704093	Normal	LGRC (GSE47460)		DE_rat	DE_rat
0.812161361121547	0.187838638878453	Normal	LGRC (GSE47460)		DE_rat	DE_rat
0.806769537167069	0.193230462832931	Normal	LGRC (GSE47460)		DE_rat	DE_rat
0.73010038117686	0.26989961882314	Normal	LGRC (GSE47460)		DE_rat	DE_rat
0.996171752751535	0.00382824724846465	IPF/UIP	LGRC (GSE47460)		DE_rat	DE_rat
0.995041048349037	0.00495895165096271	IPF/UIP	LGRC (GSE47460)		DE_rat	DE_rat
0.923492737411016	0.0765072625889838	IPF/UIP	LGRC (GSE47460)		DE_rat	DE_rat
0.995141462875072	0.00485853712492842	IPF/UIP	LGRC (GSE47460)		DE_rat	DE_rat
0.997825199084361	0.0021748009156387	IPF/UIP	LGRC (GSE47460)		DE_rat	DE_rat
0.995200123330136	0.00479987666986436	IPF/UIP	LGRC (GSE47460)		DE_rat	DE_rat
0.993691698474535	0.00630830152546537	IPF/UIP	LGRC (GSE47460)		DE_rat	DE_rat
0.933125104289535	0.0668748957104652	IPF/UIP	LGRC (GSE47460)		DE_rat	DE_rat
0.99904704565424	0.000952954345760414	IPF/UIP	LGRC (GSE47460)		DE_rat	DE_rat
0.998097168738707	0.00190283126129282	IPF/UIP	LGRC (GSE47460)		DE_rat	DE_rat
0.99840820432934	0.00159179567065966	IPF/UIP	LGRC (GSE47460)		DE_rat	DE_rat
0.992505803122834	0.00749419687716553	IPF/UIP	LGRC (GSE47460)		DE_rat	DE_rat
0.999577506887593	0.00042249311240666	IPF/UIP	LGRC (GSE47460)		DE_rat	DE_rat
0.981128256828563	0.0188717431714374	IPF/UIP	LGRC (GSE47460)		DE_rat	DE_rat
0.993419010994614	0.00658098900538546	IPF/UIP	LGRC (GSE47460)		DE_rat	DE_rat
0.887313503814476	0.112686496185524	Normal	LGRC (GSE47460)		DE_rat	DE_rat
0.996837866571026	0.0031621334289737	IPF/UIP	LGRC (GSE47460)		DE_rat	DE_rat
0.971472152761608	0.0285278472383921	Normal	LGRC (GSE47460)		DE_rat	DE_rat
0.999195455185464	0.000804544814535854	IPF/UIP	LGRC (GSE47460)		DE_rat	DE_rat
0.997939358570256	0.00206064142974447	IPF/UIP	LGRC (GSE47460)		DE_rat	DE_rat
0.940472386892383	0.0595276131076168	IPF/UIP	LGRC (GSE47460)		DE_rat	DE_rat
0.975287836936615	0.0247121630633846	Normal	LGRC (GSE47460)		DE_rat	DE_rat
0.999580653041151	0.000419346958849425	IPF/UIP	LGRC (GSE47460)		DE_rat	DE_rat
0.985320849663923	0.0146791503360768	IPF/UIP	LGRC (GSE47460)		DE_rat	DE_rat
0.99682577736932	0.00317422263067962	IPF/UIP	LGRC (GSE47460)		DE_rat	DE_rat
0.999141484323361	0.000858515676638595	IPF/UIP	LGRC (GSE47460)		DE_rat	DE_rat
0.999082311636811	0.000917688363189094	IPF/UIP	LGRC (GSE47460)		DE_rat	DE_rat
0.913042908849337	0.0869570911506625	Normal	LGRC (GSE47460)		DE_rat	DE_rat
0.999489367286641	0.000510632713359537	IPF/UIP	LGRC (GSE47460)		DE_rat	DE_rat
0.997214742198013	0.00278525780198671	IPF/UIP	LGRC (GSE47460)		DE_rat	DE_rat
0.99361862656028	0.00638137343971999	IPF/UIP	LGRC (GSE47460)		DE_rat	DE_rat
0.999516202178735	0.000483797821264982	IPF/UIP	LGRC (GSE47460)		DE_rat	DE_rat
0.923884882861057	0.0761151171389427	Normal	LGRC (GSE47460)		DE_rat	DE_rat
0.774656334819642	0.225343665180358	Normal	LGRC (GSE47460)		DE_rat	DE_rat
0.998857659282193	0.00114234071780655	IPF/UIP	LGRC (GSE47460)		DE_rat	DE_rat
0.628285792496688	0.371714207503311	Normal	LGRC (GSE47460)		DE_rat	DE_rat
0.905035346904981	0.0949646530950192	Normal	LGRC (GSE47460)		DE_rat	DE_rat
0.999712023645233	0.000287976354767099	IPF/UIP	LGRC (GSE47460)		DE_rat	DE_rat
0.941653359400914	0.0583466405990859	IPF/UIP	LGRC (GSE47460)		DE_rat	DE_rat
0.997162883767418	0.00283711623258156	Normal	LGRC (GSE47460)		DE_rat	DE_rat
0.999744637973839	0.000255362026161335	IPF/UIP	LGRC (GSE47460)		DE_rat	DE_rat
0.40728737194883	0.59271262805117	Normal	LGRC (GSE47460)		DE_rat	DE_rat
0.995184573092212	0.00481542690778801	IPF/UIP	LGRC (GSE47460)		DE_rat	DE_rat
0.998764983235031	0.00123501676496889	IPF/UIP	LGRC (GSE47460)		DE_rat	DE_rat
0.999779300283538	0.000220699716461985	IPF/UIP	LGRC (GSE47460)		DE_rat	DE_rat
0.993907769142281	0.0060922308577191	IPF/UIP	LGRC (GSE47460)		DE_rat	DE_rat
0.99329215607551	0.00670784392449022	IPF/UIP	LGRC (GSE47460)		DE_rat	DE_rat
0.938039805294972	0.0619601947050279	Normal	LGRC (GSE47460)		DE_rat	DE_rat
0.978634490561468	0.0213655094385323	Normal	LGRC (GSE47460)		DE_rat	DE_rat
0.998561637548513	0.00143836245148733	IPF/UIP	LGRC (GSE47460)		DE_rat	DE_rat
0.997900147179712	0.00209985282028845	Normal	LGRC (GSE47460)		DE_rat	DE_rat
0.985737719220557	0.0142622807794432	IPF/UIP	LGRC (GSE47460)		DE_rat	DE_rat
0.995099072812825	0.00490092718717541	IPF/UIP	LGRC (GSE47460)		DE_rat	DE_rat
0.997360694509597	0.00263930549040352	Normal	LGRC (GSE47460)		DE_rat	DE_rat
0.971602519320704	0.0283974806792962	Normal	LGRC (GSE47460)		DE_rat	DE_rat
0.999107224582898	0.000892775417102134	IPF/UIP	LGRC (GSE47460)		DE_rat	DE_rat
0.994777378643674	0.00522262135632594	Normal	LGRC (GSE47460)		DE_rat	DE_rat
0.999081468084987	0.000918531915013123	IPF/UIP	LGRC (GSE47460)		DE_rat	DE_rat
0.99967549164769	0.000324508352309784	IPF/UIP	LGRC (GSE47460)		DE_rat	DE_rat
0.99913250382665	0.000867496173350042	IPF/UIP	LGRC (GSE47460)		DE_rat	DE_rat
0.970836844885503	0.0291631551144973	Normal	LGRC (GSE47460)		DE_rat	DE_rat
0.911327457130348	0.0886725428696516	Normal	LGRC (GSE47460)		DE_rat	DE_rat
0.988212192947351	0.0117878070526489	Normal	LGRC (GSE47460)		DE_rat	DE_rat
0.999598801747401	0.000401198252599072	Normal	LGRC (GSE47460)		DE_rat	DE_rat
0.999295510327434	0.000704489672565587	IPF/UIP	LGRC (GSE47460)		DE_rat	DE_rat
0.79407575028547	0.20592424971453	Normal	LGRC (GSE47460)		DE_rat	DE_rat
0.990588877990583	0.00941112200941711	IPF/UIP	LGRC (GSE47460)		DE_rat	DE_rat
0.999193387348035	0.000806612651964972	IPF/UIP	LGRC (GSE47460)		DE_rat	DE_rat
0.650817144481211	0.349182855518789	Normal	LGRC (GSE47460)		DE_rat	DE_rat
0.809314521229216	0.190685478770784	Normal	LGRC (GSE47460)		DE_rat	DE_rat
0.998632522186729	0.00136747781327052	IPF/UIP	LGRC (GSE47460)		DE_rat	DE_rat
0.999106503248116	0.000893496751884404	IPF/UIP	LGRC (GSE47460)		DE_rat	DE_rat
0.997007935524512	0.0029920644754879	IPF/UIP	LGRC (GSE47460)		DE_rat	DE_rat
0.998072695908482	0.00192730409151812	IPF/UIP	LGRC (GSE47460)		DE_rat	DE_rat
0.838301448421776	0.161698551578224	Normal	LGRC (GSE47460)		DE_rat	DE_rat
0.999594634362763	0.000405365637236634	IPF/UIP	LGRC (GSE47460)		DE_rat	DE_rat
0.94097686487696	0.0590231351230404	Normal	LGRC (GSE47460)		DE_rat	DE_rat
0.969475344152897	0.0305246558471026	Normal	LGRC (GSE47460)		DE_rat	DE_rat
0.997217300066826	0.00278269993317421	IPF/UIP	LGRC (GSE47460)		DE_rat	DE_rat
0.994290732218725	0.00570926778127475	Normal	LGRC (GSE47460)		DE_rat	DE_rat
0.97290955184402	0.0270904481559796	Normal	LGRC (GSE47460)		DE_rat	DE_rat
0.997838744049413	0.00216125595058683	IPF/UIP	LGRC (GSE47460)		DE_rat	DE_rat
0.849370326112041	0.150629673887959	Normal	LGRC (GSE47460)		DE_rat	DE_rat
0.959204344552544	0.040795655447456	Normal	LGRC (GSE47460)		DE_rat	DE_rat
0.916860496540168	0.0831395034598323	Normal	LGRC (GSE47460)		DE_rat	DE_rat
0.95192222998315	0.0480777700168496	IPF/UIP	LGRC (GSE47460)		DE_rat	DE_rat
0.961836795216931	0.0381632047830695	IPF/UIP	LGRC (GSE47460)		DE_rat	DE_rat
0.985050786658611	0.0149492133413885	Normal	LGRC (GSE47460)		DE_rat	DE_rat
0.335427920348867	0.664572079651133	Normal	LGRC (GSE47460)		DE_rat	DE_rat
0.962720509185101	0.0372794908148994	Normal	LGRC (GSE47460)		DE_rat	DE_rat
0.997816906683562	0.00218309331643808	IPF/UIP	LGRC (GSE47460)		DE_rat	DE_rat
0.999777632186504	0.000222367813496147	IPF/UIP	LGRC (GSE47460)		DE_rat	DE_rat
0.982553924889021	0.0174460751109787	Normal	LGRC (GSE47460)		DE_rat	DE_rat
0.992706863830921	0.0072931361690787	IPF/UIP	LGRC (GSE47460)		DE_rat	DE_rat
0.921137021990435	0.0788629780095653	Normal	LGRC (GSE47460)		DE_rat	DE_rat
0.931407597987414	0.0685924020125863	IPF/UIP	LGRC (GSE47460)		DE_rat	DE_rat
0.927094895599872	0.072905104400128	IPF/UIP	LGRC (GSE47460)		DE_rat	DE_rat
0.902885218528309	0.0971147814716913	Normal	LGRC (GSE47460)		DE_rat	DE_rat
0.999027891515665	0.000972108484334658	IPF/UIP	LGRC (GSE47460)		DE_rat	DE_rat
0.994951378892944	0.00504862110705562	Normal	LGRC (GSE47460)		DE_rat	DE_rat
0.999570583297913	0.000429416702087408	IPF/UIP	LGRC (GSE47460)		DE_rat	DE_rat
0.987909219579652	0.0120907804203484	IPF/UIP	LGRC (GSE47460)		DE_rat	DE_rat
0.784949495804673	0.215050504195327	Normal	LGRC (GSE47460)		DE_rat	DE_rat
0.99824127038777	0.00175872961222958	IPF/UIP	LGRC (GSE47460)		DE_rat	DE_rat
0.970079518861484	0.0299204811385156	Normal	LGRC (GSE47460)		DE_rat	DE_rat
0.996707378790384	0.00329262120961574	IPF/UIP	LGRC (GSE47460)		DE_rat	DE_rat
0.747242093202825	0.252757906797175	Normal	LGRC (GSE47460)		DE_rat	DE_rat
0.953245990529288	0.0467540094707115	IPF/UIP	LGRC (GSE47460)		DE_rat	DE_rat
0.998696283271524	0.00130371672847574	IPF/UIP	LGRC (GSE47460)		DE_rat	DE_rat
0.950659321623193	0.0493406783768069	IPF/UIP	LGRC (GSE47460)		DE_rat	DE_rat
0.917866015720622	0.082133984279378	Normal	LGRC (GSE47460)		DE_rat	DE_rat
0.995235475006255	0.00476452499374467	IPF/UIP	LGRC (GSE47460)		DE_rat	DE_rat
0.775020855301517	0.224979144698483	Normal	LGRC (GSE47460)		DE_rat	DE_rat
0.875030862831115	0.124969137168885	Normal	LGRC (GSE47460)		DE_rat	DE_rat
0.977425639461003	0.0225743605389974	Normal	LGRC (GSE47460)		DE_rat	DE_rat
0.913508639082261	0.0864913609177392	Normal	LGRC (GSE47460)		DE_rat	DE_rat
0.83483378755595	0.16516621244405	Normal	LGRC (GSE47460)		DE_rat	DE_rat
0.732327713128584	0.267672286871416	Normal	LGRC (GSE47460)		DE_rat	DE_rat
0.982167705040925	0.0178322949590748	Normal	LGRC (GSE47460)		DE_rat	DE_rat
0.997534814903125	0.00246518509687492	IPF/UIP	LGRC (GSE47460)		DE_rat	DE_rat
0.631950352791919	0.368049647208081	Normal	LGRC (GSE47460)		DE_rat	DE_rat
0.703383607357686	0.296616392642314	Normal	LGRC (GSE47460)		DE_rat	DE_rat
0.999683456211458	0.000316543788542285	IPF/UIP	LGRC (GSE47460)		DE_rat	DE_rat
0.599395418918725	0.400604581081275	Normal	LGRC (GSE47460)		DE_rat	DE_rat
0.933186086304941	0.066813913695059	Normal	LGRC (GSE47460)		DE_rat	DE_rat
0.999230856648096	0.000769143351903885	IPF/UIP	LGRC (GSE47460)		DE_rat	DE_rat
0.996885028274194	0.00311497172580563	IPF/UIP	LGRC (GSE47460)		DE_rat	DE_rat
0.999999999999999	7.947685624682e-16	IPF/UIP	GSE53845		DE_rat	DE_rat
0.999999999999996	3.60693251503679e-15	IPF/UIP	GSE53845		DE_rat	DE_rat
0.999999999999999	1.33514688041646e-15	IPF/UIP	GSE53845		DE_rat	DE_rat
0.999999999999999	9.77546386412521e-16	IPF/UIP	GSE53845		DE_rat	DE_rat
0.999999999999993	6.78364161393287e-15	IPF/UIP	GSE53845		DE_rat	DE_rat
0.999999999999999	9.83795225176125e-16	IPF/UIP	GSE53845		DE_rat	DE_rat
0.999999999999998	1.72073251215199e-15	IPF/UIP	GSE53845		DE_rat	DE_rat
0.999999999999999	8.02414789641979e-16	IPF/UIP	GSE53845		DE_rat	DE_rat
1	4.00567169095957e-16	IPF/UIP	GSE53845		DE_rat	DE_rat
0.999999999999999	8.23921117577894e-16	IPF/UIP	GSE53845		DE_rat	DE_rat
0.999999999999999	1.06450152697806e-15	IPF/UIP	GSE53845		DE_rat	DE_rat
0.999999999999999	8.18080041446748e-16	IPF/UIP	GSE53845		DE_rat	DE_rat
0.999999999999996	3.80252766280158e-15	IPF/UIP	GSE53845		DE_rat	DE_rat
0.999999999999999	5.79857691529863e-16	IPF/UIP	GSE53845		DE_rat	DE_rat
0.999999999999881	1.19245789165929e-13	Normal	GSE53845		DE_rat	DE_rat
0.999999999999996	3.51940275881474e-15	IPF/UIP	GSE53845		DE_rat	DE_rat
0.999999999999999	6.03906587661521e-16	IPF/UIP	GSE53845		DE_rat	DE_rat
0.999999999999998	1.59649668708811e-15	IPF/UIP	GSE53845		DE_rat	DE_rat
0.99999999999999	9.79527953607765e-15	IPF/UIP	GSE53845		DE_rat	DE_rat
0.999999999999996	3.62800393668863e-15	IPF/UIP	GSE53845		DE_rat	DE_rat
0.999999999999997	3.20410118235491e-15	IPF/UIP	GSE53845		DE_rat	DE_rat
0.999999999980104	1.98956282609748e-11	Normal	GSE53845		DE_rat	DE_rat
0.999999999999998	1.54912080650766e-15	IPF/UIP	GSE53845		DE_rat	DE_rat
0.999999999993853	6.14733129461363e-12	Normal	GSE53845		DE_rat	DE_rat
0.999999999997696	2.30403693702248e-12	Normal	GSE53845		DE_rat	DE_rat
1	3.30232464173366e-16	IPF/UIP	GSE53845		DE_rat	DE_rat
1	2.66366964782664e-16	IPF/UIP	GSE53845		DE_rat	DE_rat
1	3.41045294281806e-16	IPF/UIP	GSE53845		DE_rat	DE_rat
1	1.15815119613857e-16	IPF/UIP	GSE53845		DE_rat	DE_rat
0.999999999999988	1.15287554126931e-14	IPF/UIP	GSE53845		DE_rat	DE_rat
0.999999999999998	2.20411404445901e-15	IPF/UIP	GSE53845		DE_rat	DE_rat
1	4.79037766787526e-16	IPF/UIP	GSE53845		DE_rat	DE_rat
0.999999999999991	8.67020008965632e-15	IPF/UIP	GSE53845		DE_rat	DE_rat
0.999999999999996	4.07568264476134e-15	IPF/UIP	GSE53845		DE_rat	DE_rat
1	4.42374230614808e-16	IPF/UIP	GSE53845		DE_rat	DE_rat
0.999999999999999	5.37141499838654e-16	IPF/UIP	GSE53845		DE_rat	DE_rat
0.999999999999999	7.79436058039646e-16	IPF/UIP	GSE53845		DE_rat	DE_rat
0.999999999992078	7.92210132288951e-12	Normal	GSE53845		DE_rat	DE_rat
0.999999999999963	3.66020615338579e-14	IPF/UIP	GSE53845		DE_rat	DE_rat
0.99999999999269	7.31022299853721e-12	Normal	GSE53845		DE_rat	DE_rat
0.999999999998509	1.49075806894038e-12	Normal	GSE53845		DE_rat	DE_rat
1	4.87222950295164e-16	IPF/UIP	GSE53845		DE_rat	DE_rat
0.999999999989587	1.04129434952889e-11	Normal	GSE53845		DE_rat	DE_rat
1	1.50409833789296e-16	IPF/UIP	GSE53845		DE_rat	DE_rat
1	2.29906581882894e-16	IPF/UIP	GSE53845		DE_rat	DE_rat
1	2.76708923767292e-16	IPF/UIP	GSE53845		DE_rat	DE_rat
0.999999999999999	1.15140780965485e-15	IPF/UIP	GSE53845		DE_rat	DE_rat
1	4.5487836256789e-16	IPF/UIP	GSE53845		DE_rat	DE_rat
1.48046126000612e-05	0.9999851953874	Normal	GSE24206		DE_rat	DE_rat
9.74012936943991e-05	0.999902598706306	Normal	GSE24206		DE_rat	DE_rat
7.77968353742331e-05	0.999922203164626	Normal	GSE24206		DE_rat	DE_rat
0.000109449917786608	0.999890550082213	Normal	GSE24206		DE_rat	DE_rat
0.103355368504765	0.896644631495235	Normal	GSE24206		DE_rat	DE_rat
0.00013441435306305	0.999865585646937	Normal	GSE24206		DE_rat	DE_rat
0.801487281140067	0.198512718859933	IPF/UIP	GSE24206		DE_rat	DE_rat
0.903374419736899	0.0966255802631008	IPF/UIP	GSE24206		DE_rat	DE_rat
0.556971975544025	0.443028024455975	IPF/UIP	GSE24206		DE_rat	DE_rat
0.978191216517316	0.021808783482684	IPF/UIP	GSE24206		DE_rat	DE_rat
0.87550788811944	0.12449211188056	IPF/UIP	GSE24206		DE_rat	DE_rat
0.692832660220082	0.307167339779918	IPF/UIP	GSE24206		DE_rat	DE_rat
0.990809424430001	0.00919057556999923	IPF/UIP	GSE24206		DE_rat	DE_rat
0.386898290196466	0.613101709803534	IPF/UIP	GSE24206		DE_rat	DE_rat
0.858798880998213	0.141201119001787	IPF/UIP	GSE24206		DE_rat	DE_rat
0.82770922535316	0.17229077464684	IPF/UIP	GSE24206		DE_rat	DE_rat
0.554314825267295	0.445685174732705	IPF/UIP	GSE24206		DE_rat	DE_rat
0.96084918268413	0.0391508173158701	Normal	GSE10667		DE_rat	DE_rat
0.95001307019017	0.0499869298098304	Normal	GSE10667		DE_rat	DE_rat
0.99415927849594	0.00584072150405989	Normal	GSE10667		DE_rat	DE_rat
0.982213481080638	0.0177865189193616	Normal	GSE10667		DE_rat	DE_rat
0.994507376183894	0.00549262381610612	Normal	GSE10667		DE_rat	DE_rat
0.999827437720107	0.000172562279892791	Normal	GSE10667		DE_rat	DE_rat
0.970250206235406	0.0297497937645941	Normal	GSE10667		DE_rat	DE_rat
0.938015480358631	0.061984519641369	Normal	GSE10667		DE_rat	DE_rat
0.998564346456034	0.00143565354396651	Normal	GSE10667		DE_rat	DE_rat
0.999366426641841	0.000633573358159144	Normal	GSE10667		DE_rat	DE_rat
0.990423697526285	0.00957630247371455	Normal	GSE10667		DE_rat	DE_rat
0.403126318066913	0.596873681933087	Normal	GSE10667		DE_rat	DE_rat
0.97306051817952	0.0269394818204796	Normal	GSE10667		DE_rat	DE_rat
0.998615045549807	0.0013849544501926	Normal	GSE10667		DE_rat	DE_rat
0.952681915690883	0.0473180843091166	Normal	GSE10667		DE_rat	DE_rat
0.992456331539974	0.00754366846002581	IPF/UIP	GSE10667		DE_rat	DE_rat
0.988917674350446	0.0110823256495537	IPF/UIP	GSE10667		DE_rat	DE_rat
0.999907409417317	9.25905826833006e-05	IPF/UIP	GSE10667		DE_rat	DE_rat
0.99957873154503	0.000421268454970271	IPF/UIP	GSE10667		DE_rat	DE_rat
0.99904928997871	0.000950710021290027	IPF/UIP	GSE10667		DE_rat	DE_rat
0.999294038111656	0.000705961888344235	IPF/UIP	GSE10667		DE_rat	DE_rat
0.999422543338994	0.000577456661005926	IPF/UIP	GSE10667		DE_rat	DE_rat
0.999175733681497	0.000824266318502733	IPF/UIP	GSE10667		DE_rat	DE_rat
0.983757056857077	0.016242943142923	IPF/UIP	GSE10667		DE_rat	DE_rat
0.999158040269551	0.000841959730448652	IPF/UIP	GSE10667		DE_rat	DE_rat
0.9999578789305	4.21210695002343e-05	IPF/UIP	GSE10667		DE_rat	DE_rat
0.99994753100761	5.24689923902147e-05	IPF/UIP	GSE10667		DE_rat	DE_rat
0.993979678529172	0.00602032147082833	IPF/UIP	GSE10667		DE_rat	DE_rat
0.993806995138692	0.00619300486130849	IPF/UIP	GSE10667		DE_rat	DE_rat
0.999426650504775	0.000573349495225023	IPF/UIP	GSE10667		DE_rat	DE_rat
0.9964084180705	0.00359158192949962	IPF/UIP	GSE10667		DE_rat	DE_rat
0.999933317500841	6.66824991590557e-05	IPF/UIP	GSE10667		DE_rat	DE_rat
0.996443187490487	0.00355681250951313	IPF/UIP	GSE10667		DE_rat	DE_rat
0.999895046782393	0.000104953217606852	IPF/UIP	GSE10667		DE_rat	DE_rat
0.999962931830926	3.70681690740327e-05	IPF/UIP	GSE10667		DE_rat	DE_rat
0.999825940726204	0.000174059273796442	IPF/UIP	GSE10667		DE_rat	DE_rat
0.999110248388301	0.00088975161169868	IPF/UIP	GSE10667		DE_rat	DE_rat
0.9999576701017	4.23298983001387e-05	IPF/UIP	GSE10667		DE_rat	DE_rat
0.997110598323271	0.00288940167672916	IPF/UIP	NJH	secreted	DE_rat	secreted DE_rat
0.98944815959758	0.0105518404024197	IPF/UIP	NJH	secreted	DE_rat	secreted DE_rat
0.999187006368359	0.000812993631640637	IPF/UIP	NJH	secreted	DE_rat	secreted DE_rat
0.993932117787244	0.00606788221275569	IPF/UIP	NJH	secreted	DE_rat	secreted DE_rat
0.989663334588989	0.010336665411011	IPF/UIP	NJH	secreted	DE_rat	secreted DE_rat
0.999676830536883	0.000323169463117353	IPF/UIP	NJH	secreted	DE_rat	secreted DE_rat
0.996144789421162	0.00385521057883825	IPF/UIP	NJH	secreted	DE_rat	secreted DE_rat
0.999854748293604	0.000145251706396301	IPF/UIP	NJH	secreted	DE_rat	secreted DE_rat
0.997632451849356	0.00236754815064366	IPF/UIP	NJH	secreted	DE_rat	secreted DE_rat
0.998386073592071	0.00161392640792883	IPF/UIP	NJH	secreted	DE_rat	secreted DE_rat
0.999965805588293	3.41944117066046e-05	IPF/UIP	NJH	secreted	DE_rat	secreted DE_rat
0.985754097853064	0.0142459021469362	IPF/UIP	NJH	secreted	DE_rat	secreted DE_rat
0.995647764632941	0.00435223536705898	IPF/UIP	NJH	secreted	DE_rat	secreted DE_rat
0.995652352622151	0.00434764737784896	IPF/UIP	NJH	secreted	DE_rat	secreted DE_rat
0.999638045609138	0.000361954390861836	IPF/UIP	NJH	secreted	DE_rat	secreted DE_rat
0.99759581477806	0.00240418522194008	IPF/UIP	NJH	secreted	DE_rat	secreted DE_rat
0.686210439246446	0.313789560753554	IPF/UIP	NJH	secreted	DE_rat	secreted DE_rat
0.998311560379727	0.00168843962027337	IPF/UIP	NJH	secreted	DE_rat	secreted DE_rat
0.999656484311451	0.000343515688549343	IPF/UIP	NJH	secreted	DE_rat	secreted DE_rat
0.996725974680641	0.0032740253193592	IPF/UIP	NJH	secreted	DE_rat	secreted DE_rat
0.998578778460885	0.00142122153911532	IPF/UIP	NJH	secreted	DE_rat	secreted DE_rat
0.999765603109519	0.0002343968904811	IPF/UIP	NJH	secreted	DE_rat	secreted DE_rat
0.996341698454464	0.0036583015455363	IPF/UIP	NJH	secreted	DE_rat	secreted DE_rat
0.999311061331161	0.000688938668838545	IPF/UIP	NJH	secreted	DE_rat	secreted DE_rat
0.0539789092220102	0.94602109077799	IPF/UIP	NJH	secreted	DE_rat	secreted DE_rat
0.983453357887366	0.0165466421126341	IPF/UIP	NJH	secreted	DE_rat	secreted DE_rat
0.999823852774906	0.000176147225094073	IPF/UIP	NJH	secreted	DE_rat	secreted DE_rat
0.882642895738602	0.117357104261398	IPF/UIP	NJH	secreted	DE_rat	secreted DE_rat
0.973594207898628	0.0264057921013718	IPF/UIP	NJH	secreted	DE_rat	secreted DE_rat
0.999885300696332	0.000114699303668307	IPF/UIP	NJH	secreted	DE_rat	secreted DE_rat
0.992883763984358	0.00711623601564176	IPF/UIP	NJH	secreted	DE_rat	secreted DE_rat
0.89907939286009	0.10092060713991	IPF/UIP	NJH	secreted	DE_rat	secreted DE_rat
0.729550158588178	0.270449841411822	IPF/UIP	NJH	secreted	DE_rat	secreted DE_rat
0.995582148695654	0.0044178513043458	IPF/UIP	NJH	secreted	DE_rat	secreted DE_rat
0.998288795711547	0.00171120428845288	IPF/UIP	NJH	secreted	DE_rat	secreted DE_rat
0.999429719043832	0.000570280956168379	IPF/UIP	NJH	secreted	DE_rat	secreted DE_rat
0.999355996345465	0.00064400365453465	IPF/UIP	NJH	secreted	DE_rat	secreted DE_rat
0.999234936611393	0.00076506338860673	IPF/UIP	NJH	secreted	DE_rat	secreted DE_rat
0.981963752414893	0.0180362475851069	IPF/UIP	NJH	secreted	DE_rat	secreted DE_rat
0.999552961284824	0.000447038715175825	IPF/UIP	NJH	secreted	DE_rat	secreted DE_rat
0.999445291185034	0.00055470881496553	IPF/UIP	NJH	secreted	DE_rat	secreted DE_rat
0.996676671176883	0.00332332882311684	IPF/UIP	NJH	secreted	DE_rat	secreted DE_rat
0.999519669556325	0.00048033044367547	IPF/UIP	NJH	secreted	DE_rat	secreted DE_rat
0.998820278785471	0.00117972121452948	IPF/UIP	NJH	secreted	DE_rat	secreted DE_rat
0.995917453599571	0.0040825464004288	IPF/UIP	NJH	secreted	DE_rat	secreted DE_rat
0.99856430178782	0.00143569821217992	IPF/UIP	NJH	secreted	DE_rat	secreted DE_rat
0.999389117333104	0.00061088266689635	IPF/UIP	NJH	secreted	DE_rat	secreted DE_rat
0.999451456674319	0.000548543325681043	IPF/UIP	NJH	secreted	DE_rat	secreted DE_rat
0.988514653434418	0.0114853465655824	IPF/UIP	NJH	secreted	DE_rat	secreted DE_rat
0.996489479101805	0.00351052089819547	IPF/UIP	NJH	secreted	DE_rat	secreted DE_rat
0.998953967171717	0.00104603282828257	IPF/UIP	NJH	secreted	DE_rat	secreted DE_rat
0.997377153310814	0.0026228466891862	IPF/UIP	NJH	secreted	DE_rat	secreted DE_rat
0.990367880836064	0.00963211916393637	IPF/UIP	NJH	secreted	DE_rat	secreted DE_rat
0.993929352504161	0.00607064749583889	IPF/UIP	NJH	secreted	DE_rat	secreted DE_rat
0.999490696106477	0.000509303893522842	IPF/UIP	NJH	secreted	DE_rat	secreted DE_rat
0.990786570383786	0.00921342961621413	IPF/UIP	NJH	secreted	DE_rat	secreted DE_rat
0.985171245452094	0.0148287545479064	IPF/UIP	NJH	secreted	DE_rat	secreted DE_rat
0.999073698531324	0.000926301468676045	IPF/UIP	NJH	secreted	DE_rat	secreted DE_rat
0.985361017720695	0.0146389822793053	IPF/UIP	NJH	secreted	DE_rat	secreted DE_rat
0.998256333806098	0.00174366619390165	IPF/UIP	NJH	secreted	DE_rat	secreted DE_rat
0.962788624481698	0.0372113755183022	IPF/UIP	NJH	secreted	DE_rat	secreted DE_rat
0.999769325478736	0.000230674521263974	IPF/UIP	NJH	secreted	DE_rat	secreted DE_rat
0.999803245365082	0.00019675463491827	IPF/UIP	NJH	secreted	DE_rat	secreted DE_rat
0.999903499212303	9.65007876970985e-05	IPF/UIP	NJH	secreted	DE_rat	secreted DE_rat
0.999718340288272	0.000281659711728461	IPF/UIP	NJH	secreted	DE_rat	secreted DE_rat
0.96904206348734	0.0309579365126603	IPF/UIP	NJH	secreted	DE_rat	secreted DE_rat
0.98761855720864	0.0123814427913597	IPF/UIP	NJH	secreted	DE_rat	secreted DE_rat
0.997679749021116	0.00232025097888448	IPF/UIP	NJH	secreted	DE_rat	secreted DE_rat
0.999701118037036	0.00029888196296388	IPF/UIP	NJH	secreted	DE_rat	secreted DE_rat
0.998292722667053	0.00170727733294744	IPF/UIP	NJH	secreted	DE_rat	secreted DE_rat
0.999941354879565	5.86451204345533e-05	IPF/UIP	NJH	secreted	DE_rat	secreted DE_rat
0.999796462763931	0.000203537236069483	IPF/UIP	NJH	secreted	DE_rat	secreted DE_rat
0.997398122763308	0.00260187723669194	IPF/UIP	NJH	secreted	DE_rat	secreted DE_rat
0.998686046830746	0.00131395316925425	IPF/UIP	NJH	secreted	DE_rat	secreted DE_rat
0.999910838243223	8.91617567773301e-05	IPF/UIP	NJH	secreted	DE_rat	secreted DE_rat
0.981554934072966	0.0184450659270341	IPF/UIP	NJH	secreted	DE_rat	secreted DE_rat
0.998037343744525	0.00196265625547547	IPF/UIP	NJH	secreted	DE_rat	secreted DE_rat
0.997090606017216	0.00290939398278441	IPF/UIP	NJH	secreted	DE_rat	secreted DE_rat
0.936516356284105	0.0634836437158953	IPF/UIP	NJH	secreted	DE_rat	secreted DE_rat
0.996800620709348	0.00319937929065168	IPF/UIP	NJH	secreted	DE_rat	secreted DE_rat
0.999198027391402	0.000801972608598337	IPF/UIP	NJH	secreted	DE_rat	secreted DE_rat
0.99907192609459	0.00092807390541034	IPF/UIP	NJH	secreted	DE_rat	secreted DE_rat
0.996209812757692	0.00379018724230824	IPF/UIP	NJH	secreted	DE_rat	secreted DE_rat
0.994844560252571	0.00515543974742858	IPF/UIP	NJH	secreted	DE_rat	secreted DE_rat
0.999792262024976	0.000207737975024202	IPF/UIP	NJH	secreted	DE_rat	secreted DE_rat
0.997734400536539	0.0022655994634613	IPF/UIP	NJH	secreted	DE_rat	secreted DE_rat
0.999937118220507	6.28817794933784e-05	IPF/UIP	NJH	secreted	DE_rat	secreted DE_rat
0.998944664750958	0.00105533524904226	IPF/UIP	NJH	secreted	DE_rat	secreted DE_rat
0.995157087185778	0.00484291281422163	IPF/UIP	NJH	secreted	DE_rat	secreted DE_rat
0.116418258040828	0.883581741959172	IPF/UIP	NJH	secreted	DE_rat	secreted DE_rat
0.170083085948134	0.829916914051866	IPF/UIP	NJH	secreted	DE_rat	secreted DE_rat
0.946915170633826	0.053084829366174	IPF/UIP	NJH	secreted	DE_rat	secreted DE_rat
0.996863562261696	0.00313643773830427	IPF/UIP	NJH	secreted	DE_rat	secreted DE_rat
0.999318616751324	0.000681383248675774	IPF/UIP	NJH	secreted	DE_rat	secreted DE_rat
0.999948380268436	5.16197315641112e-05	IPF/UIP	NJH	secreted	DE_rat	secreted DE_rat
0.995193318471332	0.00480668152866838	IPF/UIP	NJH	secreted	DE_rat	secreted DE_rat
0.996472045135708	0.00352795486429171	IPF/UIP	NJH	secreted	DE_rat	secreted DE_rat
0.996847401617564	0.00315259838243609	IPF/UIP	NJH	secreted	DE_rat	secreted DE_rat
0.997616739043854	0.00238326095614578	IPF/UIP	NJH	secreted	DE_rat	secreted DE_rat
0.986154366210045	0.0138456337899548	IPF/UIP	NJH	secreted	DE_rat	secreted DE_rat
0.886302600914709	0.113697399085291	IPF/UIP	NJH	secreted	DE_rat	secreted DE_rat
0.993868554145458	0.00613144585454208	IPF/UIP	NJH	secreted	DE_rat	secreted DE_rat
0.996391698508836	0.00360830149116392	IPF/UIP	NJH	secreted	DE_rat	secreted DE_rat
0.990830525616492	0.00916947438350827	IPF/UIP	NJH	secreted	DE_rat	secreted DE_rat
0.997429294026977	0.00257070597302312	IPF/UIP	NJH	secreted	DE_rat	secreted DE_rat
0.997782283787018	0.00221771621298163	IPF/UIP	NJH	secreted	DE_rat	secreted DE_rat
0.996176017901872	0.00382398209812788	IPF/UIP	NJH	secreted	DE_rat	secreted DE_rat
0.99876132381945	0.00123867618054984	IPF/UIP	NJH	secreted	DE_rat	secreted DE_rat
0.995341801930849	0.0046581980691509	IPF/UIP	NJH	secreted	DE_rat	secreted DE_rat
0.998624497103606	0.00137550289639351	IPF/UIP	NJH	secreted	DE_rat	secreted DE_rat
0.999648244992183	0.000351755007816658	IPF/UIP	NJH	secreted	DE_rat	secreted DE_rat
0.212399125127853	0.787600874872147	Normal	NJH	secreted	DE_rat	secreted DE_rat
0.00939645206116058	0.990603547938839	Normal	NJH	secreted	DE_rat	secreted DE_rat
0.381602772540813	0.618397227459187	Normal	NJH	secreted	DE_rat	secreted DE_rat
0.000352617679710732	0.999647382320289	Normal	NJH	secreted	DE_rat	secreted DE_rat
0.00976371477849369	0.990236285221506	Normal	NJH	secreted	DE_rat	secreted DE_rat
0.150915120910243	0.849084879089757	Normal	NJH	secreted	DE_rat	secreted DE_rat
0.00034436095072643	0.999655639049274	Normal	NJH	secreted	DE_rat	secreted DE_rat
0.0200599193264304	0.97994008067357	Normal	NJH	secreted	DE_rat	secreted DE_rat
0.0833440437680082	0.916655956231992	Normal	NJH	secreted	DE_rat	secreted DE_rat
0.375610664452854	0.624389335547146	Normal	NJH	secreted	DE_rat	secreted DE_rat
0.00271448843651068	0.997285511563489	Normal	NJH	secreted	DE_rat	secreted DE_rat
0.0312958609690688	0.968704139030931	Normal	NJH	secreted	DE_rat	secreted DE_rat
0.00177840392728723	0.998221596072713	Normal	NJH	secreted	DE_rat	secreted DE_rat
0.0133308452746489	0.986669154725351	Normal	NJH	secreted	DE_rat	secreted DE_rat
0.0162880851332726	0.983711914866727	Normal	NJH	secreted	DE_rat	secreted DE_rat
0.00690296610812513	0.993097033891875	Normal	NJH	secreted	DE_rat	secreted DE_rat
0.000273148461573114	0.999726851538427	Normal	NJH	secreted	DE_rat	secreted DE_rat
0.000686524199429495	0.999313475800571	Normal	NJH	secreted	DE_rat	secreted DE_rat
0.03057287496664	0.96942712503336	Normal	NJH	secreted	DE_rat	secreted DE_rat
0.000150786241850498	0.99984921375815	Normal	NJH	secreted	DE_rat	secreted DE_rat
0.00358726249617269	0.996412737503827	Normal	NJH	secreted	DE_rat	secreted DE_rat
0.162821161008591	0.837178838991409	Normal	NJH	secreted	DE_rat	secreted DE_rat
0.00699440927711836	0.993005590722882	Normal	NJH	secreted	DE_rat	secreted DE_rat
0.00721445748991356	0.992785542510086	Normal	NJH	secreted	DE_rat	secreted DE_rat
0.465655954359719	0.534344045640281	Normal	NJH	secreted	DE_rat	secreted DE_rat
0.780670452220376	0.219329547779624	Normal	NJH	secreted	DE_rat	secreted DE_rat
0.217427952372236	0.782572047627764	Normal	NJH	secreted	DE_rat	secreted DE_rat
0.00291580024315408	0.997084199756846	Normal	NJH	secreted	DE_rat	secreted DE_rat
0.0175963175808931	0.982403682419107	Normal	NJH	secreted	DE_rat	secreted DE_rat
0.0145921183759317	0.985407881624068	Normal	NJH	secreted	DE_rat	secreted DE_rat
0.00531798865688127	0.994682011343119	Normal	NJH	secreted	DE_rat	secreted DE_rat
0.00058692439289687	0.999413075607103	Normal	NJH	secreted	DE_rat	secreted DE_rat
0.00390800097696109	0.996091999023039	Normal	NJH	secreted	DE_rat	secreted DE_rat
0.00661517287817659	0.993384827121823	Normal	NJH	secreted	DE_rat	secreted DE_rat
0.316532670900418	0.683467329099582	Normal	NJH	secreted	DE_rat	secreted DE_rat
0.0230088510551508	0.976991148944849	Normal	NJH	secreted	DE_rat	secreted DE_rat
0.00671851226129483	0.993281487738705	Normal	NJH	secreted	DE_rat	secreted DE_rat
0.000638903748158337	0.999361096251842	Normal	NJH	secreted	DE_rat	secreted DE_rat
0.000651080042647356	0.999348919957353	Normal	NJH	secreted	DE_rat	secreted DE_rat
0.503453846170069	0.496546153829931	Normal	LGRC (GSE47460)	secreted	DE_rat	secreted DE_rat
0.452842048745535	0.547157951254465	Normal	LGRC (GSE47460)	secreted	DE_rat	secreted DE_rat
0.99896585736165	0.00103414263835036	Normal	LGRC (GSE47460)	secreted	DE_rat	secreted DE_rat
0.965131471390489	0.0348685286095114	Normal	LGRC (GSE47460)	secreted	DE_rat	secreted DE_rat
0.996856908979484	0.00314309102051577	Normal	LGRC (GSE47460)	secreted	DE_rat	secreted DE_rat
0.977667173278836	0.0223328267211639	Normal	LGRC (GSE47460)	secreted	DE_rat	secreted DE_rat
0.984253650367875	0.0157463496321247	Normal	LGRC (GSE47460)	secreted	DE_rat	secreted DE_rat
0.991902053871683	0.00809794612831744	Normal	LGRC (GSE47460)	secreted	DE_rat	secreted DE_rat
0.987273811216654	0.0127261887833455	Normal	LGRC (GSE47460)	secreted	DE_rat	secreted DE_rat
0.792662876224026	0.207337123775974	Normal	LGRC (GSE47460)	secreted	DE_rat	secreted DE_rat
0.0519851587926204	0.94801484120738	Normal	LGRC (GSE47460)	secreted	DE_rat	secreted DE_rat
0.605775988632749	0.394224011367251	Normal	LGRC (GSE47460)	secreted	DE_rat	secreted DE_rat
0.748395319462089	0.251604680537911	Normal	LGRC (GSE47460)	secreted	DE_rat	secreted DE_rat
0.916577657386062	0.0834223426139382	Normal	LGRC (GSE47460)	secreted	DE_rat	secreted DE_rat
0.896361017957377	0.103638982042623	Normal	LGRC (GSE47460)	secreted	DE_rat	secreted DE_rat
0.989509326886005	0.0104906731139947	Normal	LGRC (GSE47460)	secreted	DE_rat	secreted DE_rat
0.865293586975896	0.134706413024104	Normal	LGRC (GSE47460)	secreted	DE_rat	secreted DE_rat
0.968526368977354	0.0314736310226463	Normal	LGRC (GSE47460)	secreted	DE_rat	secreted DE_rat
0.947626640248433	0.0523733597515675	Normal	LGRC (GSE47460)	secreted	DE_rat	secreted DE_rat
0.639818444567462	0.360181555432538	Normal	LGRC (GSE47460)	secreted	DE_rat	secreted DE_rat
0.970910678079361	0.0290893219206387	Normal	LGRC (GSE47460)	secreted	DE_rat	secreted DE_rat
0.953575062369437	0.0464249376305632	Normal	LGRC (GSE47460)	secreted	DE_rat	secreted DE_rat
0.98215179148542	0.0178482085145798	Normal	LGRC (GSE47460)	secreted	DE_rat	secreted DE_rat
0.83033278498083	0.16966721501917	Normal	LGRC (GSE47460)	secreted	DE_rat	secreted DE_rat
0.836981849871714	0.163018150128286	Normal	LGRC (GSE47460)	secreted	DE_rat	secreted DE_rat
0.656521387945009	0.343478612054991	Normal	LGRC (GSE47460)	secreted	DE_rat	secreted DE_rat
0.928275710283954	0.0717242897160459	Normal	LGRC (GSE47460)	secreted	DE_rat	secreted DE_rat
0.942272610885011	0.0577273891149888	Normal	LGRC (GSE47460)	secreted	DE_rat	secreted DE_rat
0.956387422898087	0.0436125771019131	Normal	LGRC (GSE47460)	secreted	DE_rat	secreted DE_rat
0.680510675147031	0.319489324852969	Normal	LGRC (GSE47460)	secreted	DE_rat	secreted DE_rat
0.745443338848721	0.254556661151279	Normal	LGRC (GSE47460)	secreted	DE_rat	secreted DE_rat
0.552079141829568	0.447920858170432	Normal	LGRC (GSE47460)	secreted	DE_rat	secreted DE_rat
0.955923605488613	0.0440763945113871	Normal	LGRC (GSE47460)	secreted	DE_rat	secreted DE_rat
0.711158857559311	0.288841142440689	Normal	LGRC (GSE47460)	secreted	DE_rat	secreted DE_rat
0.962526209433981	0.0374737905660186	Normal	LGRC (GSE47460)	secreted	DE_rat	secreted DE_rat
0.987871341261861	0.0121286587381385	Normal	LGRC (GSE47460)	secreted	DE_rat	secreted DE_rat
0.99459309998121	0.00540690001879028	Normal	LGRC (GSE47460)	secreted	DE_rat	secreted DE_rat
0.992909979045778	0.00709002095422145	Normal	LGRC (GSE47460)	secreted	DE_rat	secreted DE_rat
0.979244476117402	0.0207555238825984	Normal	LGRC (GSE47460)	secreted	DE_rat	secreted DE_rat
0.979611122210398	0.0203888777896023	Normal	LGRC (GSE47460)	secreted	DE_rat	secreted DE_rat
0.994730796755919	0.00526920324408141	Normal	LGRC (GSE47460)	secreted	DE_rat	secreted DE_rat
0.878449640890539	0.121550359109461	Normal	LGRC (GSE47460)	secreted	DE_rat	secreted DE_rat
0.977780251938837	0.0222197480611635	Normal	LGRC (GSE47460)	secreted	DE_rat	secreted DE_rat
0.998435393930854	0.0015646060691462	Normal	LGRC (GSE47460)	secreted	DE_rat	secreted DE_rat
0.999458030677275	0.000541969322724633	Normal	LGRC (GSE47460)	secreted	DE_rat	secreted DE_rat
0.993922783149292	0.00607721685070802	Normal	LGRC (GSE47460)	secreted	DE_rat	secreted DE_rat
0.861837951219421	0.138162048780579	Normal	LGRC (GSE47460)	secreted	DE_rat	secreted DE_rat
0.993043813211074	0.00695618678892617	Normal	LGRC (GSE47460)	secreted	DE_rat	secreted DE_rat
0.925557664375163	0.0744423356248367	Normal	LGRC (GSE47460)	secreted	DE_rat	secreted DE_rat
0.932757872192245	0.0672421278077545	Normal	LGRC (GSE47460)	secreted	DE_rat	secreted DE_rat
0.844790961579931	0.155209038420069	Normal	LGRC (GSE47460)	secreted	DE_rat	secreted DE_rat
0.997818113468087	0.00218188653191342	IPF/UIP	LGRC (GSE47460)	secreted	DE_rat	secreted DE_rat
0.969558349428414	0.0304416505715858	Normal	LGRC (GSE47460)	secreted	DE_rat	secreted DE_rat
0.988323349908003	0.0116766500919973	Normal	LGRC (GSE47460)	secreted	DE_rat	secreted DE_rat
0.883305555705805	0.116694444294195	Normal	LGRC (GSE47460)	secreted	DE_rat	secreted DE_rat
0.722551920006678	0.277448079993322	Normal	LGRC (GSE47460)	secreted	DE_rat	secreted DE_rat
0.995050766935871	0.00494923306412912	IPF/UIP	LGRC (GSE47460)	secreted	DE_rat	secreted DE_rat
0.990263140169169	0.00973685983083081	IPF/UIP	LGRC (GSE47460)	secreted	DE_rat	secreted DE_rat
0.87489207273622	0.12510792726378	IPF/UIP	LGRC (GSE47460)	secreted	DE_rat	secreted DE_rat
0.994520231823136	0.00547976817686411	IPF/UIP	LGRC (GSE47460)	secreted	DE_rat	secreted DE_rat
0.997845574891967	0.00215442510803303	IPF/UIP	LGRC (GSE47460)	secreted	DE_rat	secreted DE_rat
0.997686945866987	0.00231305413301267	IPF/UIP	LGRC (GSE47460)	secreted	DE_rat	secreted DE_rat
0.996045874447551	0.00395412555244866	IPF/UIP	LGRC (GSE47460)	secreted	DE_rat	secreted DE_rat
0.994927988733879	0.00507201126612093	IPF/UIP	LGRC (GSE47460)	secreted	DE_rat	secreted DE_rat
0.999163350792575	0.000836649207424859	IPF/UIP	LGRC (GSE47460)	secreted	DE_rat	secreted DE_rat
0.998013532647679	0.0019864673523211	IPF/UIP	LGRC (GSE47460)	secreted	DE_rat	secreted DE_rat
0.995935370181715	0.00406462981828508	IPF/UIP	LGRC (GSE47460)	secreted	DE_rat	secreted DE_rat
0.999828714370048	0.00017128562995228	IPF/UIP	LGRC (GSE47460)	secreted	DE_rat	secreted DE_rat
0.999694912736866	0.000305087263134152	IPF/UIP	LGRC (GSE47460)	secreted	DE_rat	secreted DE_rat
0.95334601030512	0.04665398969488	IPF/UIP	LGRC (GSE47460)	secreted	DE_rat	secreted DE_rat
0.989023199810857	0.0109768001891428	IPF/UIP	LGRC (GSE47460)	secreted	DE_rat	secreted DE_rat
0.986540883392267	0.0134591166077333	Normal	LGRC (GSE47460)	secreted	DE_rat	secreted DE_rat
0.998662267292014	0.00133773270798616	IPF/UIP	LGRC (GSE47460)	secreted	DE_rat	secreted DE_rat
0.958513513117629	0.0414864868823714	Normal	LGRC (GSE47460)	secreted	DE_rat	secreted DE_rat
0.999204138538783	0.000795861461216738	IPF/UIP	LGRC (GSE47460)	secreted	DE_rat	secreted DE_rat
0.997058341754932	0.00294165824506819	IPF/UIP	LGRC (GSE47460)	secreted	DE_rat	secreted DE_rat
0.940533871180781	0.0594661288192186	IPF/UIP	LGRC (GSE47460)	secreted	DE_rat	secreted DE_rat
0.988625843298418	0.0113741567015823	Normal	LGRC (GSE47460)	secreted	DE_rat	secreted DE_rat
0.998368472128886	0.00163152787111388	IPF/UIP	LGRC (GSE47460)	secreted	DE_rat	secreted DE_rat
0.998656111891981	0.00134388810801939	IPF/UIP	LGRC (GSE47460)	secreted	DE_rat	secreted DE_rat
0.986770615994718	0.0132293840052821	IPF/UIP	LGRC (GSE47460)	secreted	DE_rat	secreted DE_rat
0.977603701788799	0.0223962982112009	IPF/UIP	LGRC (GSE47460)	secreted	DE_rat	secreted DE_rat
0.999576821748516	0.000423178251484076	IPF/UIP	LGRC (GSE47460)	secreted	DE_rat	secreted DE_rat
0.172957529735175	0.827042470264825	Normal	LGRC (GSE47460)	secreted	DE_rat	secreted DE_rat
0.999868162954991	0.000131837045009392	IPF/UIP	LGRC (GSE47460)	secreted	DE_rat	secreted DE_rat
0.995409318116279	0.00459068188372053	IPF/UIP	LGRC (GSE47460)	secreted	DE_rat	secreted DE_rat
0.994845633285437	0.00515436671456258	IPF/UIP	LGRC (GSE47460)	secreted	DE_rat	secreted DE_rat
0.999936222497795	6.37775022048032e-05	IPF/UIP	LGRC (GSE47460)	secreted	DE_rat	secreted DE_rat
0.806843900804279	0.193156099195721	Normal	LGRC (GSE47460)	secreted	DE_rat	secreted DE_rat
0.935610521554129	0.0643894784458711	Normal	LGRC (GSE47460)	secreted	DE_rat	secreted DE_rat
0.992423540087875	0.00757645991212452	IPF/UIP	LGRC (GSE47460)	secreted	DE_rat	secreted DE_rat
0.866938374673523	0.133061625326477	Normal	LGRC (GSE47460)	secreted	DE_rat	secreted DE_rat
0.982757230526456	0.0172427694735437	Normal	LGRC (GSE47460)	secreted	DE_rat	secreted DE_rat
0.999692139074509	0.000307860925490812	IPF/UIP	LGRC (GSE47460)	secreted	DE_rat	secreted DE_rat
0.929618037211428	0.0703819627885716	IPF/UIP	LGRC (GSE47460)	secreted	DE_rat	secreted DE_rat
0.99884373296703	0.00115626703296968	Normal	LGRC (GSE47460)	secreted	DE_rat	secreted DE_rat
0.999313970499526	0.000686029500474185	IPF/UIP	LGRC (GSE47460)	secreted	DE_rat	secreted DE_rat
0.215184765767348	0.784815234232652	Normal	LGRC (GSE47460)	secreted	DE_rat	secreted DE_rat
0.861644742926941	0.138355257073059	IPF/UIP	LGRC (GSE47460)	secreted	DE_rat	secreted DE_rat
0.995372862451048	0.00462713754895164	IPF/UIP	LGRC (GSE47460)	secreted	DE_rat	secreted DE_rat
0.999873834735709	0.000126165264290976	IPF/UIP	LGRC (GSE47460)	secreted	DE_rat	secreted DE_rat
0.994221761177646	0.00577823882235365	IPF/UIP	LGRC (GSE47460)	secreted	DE_rat	secreted DE_rat
0.985457190437961	0.0145428095620395	IPF/UIP	LGRC (GSE47460)	secreted	DE_rat	secreted DE_rat
0.988469975472593	0.0115300245274066	Normal	LGRC (GSE47460)	secreted	DE_rat	secreted DE_rat
0.999607011259021	0.00039298874097865	Normal	LGRC (GSE47460)	secreted	DE_rat	secreted DE_rat
0.998725143640239	0.00127485635976068	IPF/UIP	LGRC (GSE47460)	secreted	DE_rat	secreted DE_rat
0.99658673743657	0.00341326256343035	Normal	LGRC (GSE47460)	secreted	DE_rat	secreted DE_rat
0.997956773293104	0.00204322670689649	IPF/UIP	LGRC (GSE47460)	secreted	DE_rat	secreted DE_rat
0.9979417924315	0.00205820756850001	IPF/UIP	LGRC (GSE47460)	secreted	DE_rat	secreted DE_rat
0.999313697870841	0.000686302129159344	Normal	LGRC (GSE47460)	secreted	DE_rat	secreted DE_rat
0.967468159212129	0.0325318407878712	Normal	LGRC (GSE47460)	secreted	DE_rat	secreted DE_rat
0.999832439969041	0.000167560030958979	IPF/UIP	LGRC (GSE47460)	secreted	DE_rat	secreted DE_rat
0.962266499397866	0.037733500602134	Normal	LGRC (GSE47460)	secreted	DE_rat	secreted DE_rat
0.997108366781542	0.00289163321845763	IPF/UIP	LGRC (GSE47460)	secreted	DE_rat	secreted DE_rat
0.999926626547554	7.33734524463022e-05	IPF/UIP	LGRC (GSE47460)	secreted	DE_rat	secreted DE_rat
0.999881529826569	0.000118470173431491	IPF/UIP	LGRC (GSE47460)	secreted	DE_rat	secreted DE_rat
0.960072252809565	0.0399277471904347	Normal	LGRC (GSE47460)	secreted	DE_rat	secreted DE_rat
0.350735130945185	0.649264869054815	Normal	LGRC (GSE47460)	secreted	DE_rat	secreted DE_rat
0.988886159734852	0.0111138402651482	Normal	LGRC (GSE47460)	secreted	DE_rat	secreted DE_rat
0.999396147878585	0.000603852121414781	Normal	LGRC (GSE47460)	secreted	DE_rat	secreted DE_rat
0.996856207474334	0.00314379252566581	IPF/UIP	LGRC (GSE47460)	secreted	DE_rat	secreted DE_rat
0.927240078654068	0.0727599213459324	Normal	LGRC (GSE47460)	secreted	DE_rat	secreted DE_rat
0.990791890528162	0.0092081094718383	IPF/UIP	LGRC (GSE47460)	secreted	DE_rat	secreted DE_rat
0.999412539645326	0.000587460354673864	IPF/UIP	LGRC (GSE47460)	secreted	DE_rat	secreted DE_rat
0.887099189109265	0.112900810890735	Normal	LGRC (GSE47460)	secreted	DE_rat	secreted DE_rat
0.576885941358996	0.423114058641004	Normal	LGRC (GSE47460)	secreted	DE_rat	secreted DE_rat
0.999872151517932	0.000127848482067637	IPF/UIP	LGRC (GSE47460)	secreted	DE_rat	secreted DE_rat
0.99908593119068	0.000914068809319691	IPF/UIP	LGRC (GSE47460)	secreted	DE_rat	secreted DE_rat
0.998319920697655	0.00168007930234491	IPF/UIP	LGRC (GSE47460)	secreted	DE_rat	secreted DE_rat
0.99766846566454	0.00233153433546028	IPF/UIP	LGRC (GSE47460)	secreted	DE_rat	secreted DE_rat
0.921752481070643	0.0782475189293569	Normal	LGRC (GSE47460)	secreted	DE_rat	secreted DE_rat
0.999212027783699	0.000787972216300854	IPF/UIP	LGRC (GSE47460)	secreted	DE_rat	secreted DE_rat
0.765226288845663	0.234773711154337	Normal	LGRC (GSE47460)	secreted	DE_rat	secreted DE_rat
0.99772953737304	0.00227046262695986	Normal	LGRC (GSE47460)	secreted	DE_rat	secreted DE_rat
0.96968052862717	0.0303194713728297	IPF/UIP	LGRC (GSE47460)	secreted	DE_rat	secreted DE_rat
0.979587914655026	0.0204120853449739	Normal	LGRC (GSE47460)	secreted	DE_rat	secreted DE_rat
0.996399130996834	0.00360086900316558	Normal	LGRC (GSE47460)	secreted	DE_rat	secreted DE_rat
0.998950634736581	0.00104936526341876	IPF/UIP	LGRC (GSE47460)	secreted	DE_rat	secreted DE_rat
0.982769656028963	0.017230343971037	Normal	LGRC (GSE47460)	secreted	DE_rat	secreted DE_rat
0.991377525448399	0.00862247455160145	Normal	LGRC (GSE47460)	secreted	DE_rat	secreted DE_rat
0.799730198841779	0.200269801158221	Normal	LGRC (GSE47460)	secreted	DE_rat	secreted DE_rat
0.992907240128402	0.00709275987159774	IPF/UIP	LGRC (GSE47460)	secreted	DE_rat	secreted DE_rat
0.989659867076738	0.0103401329232622	IPF/UIP	LGRC (GSE47460)	secreted	DE_rat	secreted DE_rat
0.99493946665659	0.00506053334341005	Normal	LGRC (GSE47460)	secreted	DE_rat	secreted DE_rat
0.962948037779688	0.0370519622203123	Normal	LGRC (GSE47460)	secreted	DE_rat	secreted DE_rat
0.965469419105863	0.0345305808941371	Normal	LGRC (GSE47460)	secreted	DE_rat	secreted DE_rat
0.990058955974601	0.00994104402539944	IPF/UIP	LGRC (GSE47460)	secreted	DE_rat	secreted DE_rat
0.999834620159949	0.00016537984005147	IPF/UIP	LGRC (GSE47460)	secreted	DE_rat	secreted DE_rat
0.989260473060632	0.0107395269393681	Normal	LGRC (GSE47460)	secreted	DE_rat	secreted DE_rat
0.999712736647122	0.000287263352878261	IPF/UIP	LGRC (GSE47460)	secreted	DE_rat	secreted DE_rat
0.909499919049346	0.0905000809506536	Normal	LGRC (GSE47460)	secreted	DE_rat	secreted DE_rat
0.941784312057743	0.0582156879422574	IPF/UIP	LGRC (GSE47460)	secreted	DE_rat	secreted DE_rat
0.813738237236051	0.186261762763949	IPF/UIP	LGRC (GSE47460)	secreted	DE_rat	secreted DE_rat
0.694480572034102	0.305519427965898	Normal	LGRC (GSE47460)	secreted	DE_rat	secreted DE_rat
0.997751502316099	0.00224849768390131	IPF/UIP	LGRC (GSE47460)	secreted	DE_rat	secreted DE_rat
0.98944075981685	0.0105592401831496	Normal	LGRC (GSE47460)	secreted	DE_rat	secreted DE_rat
0.999001633691298	0.000998366308702131	IPF/UIP	LGRC (GSE47460)	secreted	DE_rat	secreted DE_rat
0.980273427224093	0.0197265727759067	IPF/UIP	LGRC (GSE47460)	secreted	DE_rat	secreted DE_rat
0.376966531589332	0.623033468410668	Normal	LGRC (GSE47460)	secreted	DE_rat	secreted DE_rat
0.999188020775035	0.000811979224965115	IPF/UIP	LGRC (GSE47460)	secreted	DE_rat	secreted DE_rat
0.998755547185538	0.00124445281446183	Normal	LGRC (GSE47460)	secreted	DE_rat	secreted DE_rat
0.999029805192386	0.000970194807614013	IPF/UIP	LGRC (GSE47460)	secreted	DE_rat	secreted DE_rat
0.960019213478434	0.0399807865215656	Normal	LGRC (GSE47460)	secreted	DE_rat	secreted DE_rat
0.9461504485406	0.0538495514594	IPF/UIP	LGRC (GSE47460)	secreted	DE_rat	secreted DE_rat
0.99892245281276	0.00107754718724001	IPF/UIP	LGRC (GSE47460)	secreted	DE_rat	secreted DE_rat
0.994094277743217	0.00590572225678342	IPF/UIP	LGRC (GSE47460)	secreted	DE_rat	secreted DE_rat
0.797235699626886	0.202764300373114	Normal	LGRC (GSE47460)	secreted	DE_rat	secreted DE_rat
0.997352960455213	0.00264703954478674	IPF/UIP	LGRC (GSE47460)	secreted	DE_rat	secreted DE_rat
0.828804071627017	0.171195928372983	Normal	LGRC (GSE47460)	secreted	DE_rat	secreted DE_rat
0.950202901821508	0.0497970981784918	Normal	LGRC (GSE47460)	secreted	DE_rat	secreted DE_rat
0.998954799983723	0.00104520001627695	Normal	LGRC (GSE47460)	secreted	DE_rat	secreted DE_rat
0.896074770005071	0.103925229994929	Normal	LGRC (GSE47460)	secreted	DE_rat	secreted DE_rat
0.977800031452973	0.0221999685470272	Normal	LGRC (GSE47460)	secreted	DE_rat	secreted DE_rat
0.98577188862771	0.0142281113722904	Normal	LGRC (GSE47460)	secreted	DE_rat	secreted DE_rat
0.947467230483503	0.0525327695164968	Normal	LGRC (GSE47460)	secreted	DE_rat	secreted DE_rat
0.811568973570169	0.188431026429831	IPF/UIP	LGRC (GSE47460)	secreted	DE_rat	secreted DE_rat
0.506051940763249	0.493948059236751	Normal	LGRC (GSE47460)	secreted	DE_rat	secreted DE_rat
0.602523557850719	0.397476442149281	Normal	LGRC (GSE47460)	secreted	DE_rat	secreted DE_rat
0.999715126405522	0.000284873594478472	IPF/UIP	LGRC (GSE47460)	secreted	DE_rat	secreted DE_rat
0.879465698028345	0.120534301971655	Normal	LGRC (GSE47460)	secreted	DE_rat	secreted DE_rat
0.975226673359207	0.0247733266407931	Normal	LGRC (GSE47460)	secreted	DE_rat	secreted DE_rat
0.99863327659443	0.00136672340557034	IPF/UIP	LGRC (GSE47460)	secreted	DE_rat	secreted DE_rat
0.997739963964323	0.00226003603567706	IPF/UIP	LGRC (GSE47460)	secreted	DE_rat	secreted DE_rat
0.999999999997439	2.56122531518474e-12	IPF/UIP	GSE53845	secreted	DE_rat	secreted DE_rat
0.999999999972987	2.70130671789434e-11	IPF/UIP	GSE53845	secreted	DE_rat	secreted DE_rat
0.999999999997328	2.67163409828959e-12	IPF/UIP	GSE53845	secreted	DE_rat	secreted DE_rat
0.999999999988971	1.10293318669509e-11	IPF/UIP	GSE53845	secreted	DE_rat	secreted DE_rat
0.99999999998553	1.44697809719252e-11	IPF/UIP	GSE53845	secreted	DE_rat	secreted DE_rat
0.999999999995708	4.29159181900944e-12	IPF/UIP	GSE53845	secreted	DE_rat	secreted DE_rat
0.999999999994046	5.95449078158395e-12	IPF/UIP	GSE53845	secreted	DE_rat	secreted DE_rat
0.999999999998633	1.36661525078974e-12	IPF/UIP	GSE53845	secreted	DE_rat	secreted DE_rat
0.999999999996349	3.65080645048933e-12	IPF/UIP	GSE53845	secreted	DE_rat	secreted DE_rat
0.999999999999905	9.53168647973737e-14	IPF/UIP	GSE53845	secreted	DE_rat	secreted DE_rat
0.999999999999365	6.35352544663138e-13	IPF/UIP	GSE53845	secreted	DE_rat	secreted DE_rat
0.999999999996126	3.87364696458646e-12	IPF/UIP	GSE53845	secreted	DE_rat	secreted DE_rat
0.999999999994127	5.87296846860258e-12	IPF/UIP	GSE53845	secreted	DE_rat	secreted DE_rat
0.999999999996613	3.38710688946674e-12	IPF/UIP	GSE53845	secreted	DE_rat	secreted DE_rat
0.999999983269624	1.67303759768725e-08	Normal	GSE53845	secreted	DE_rat	secreted DE_rat
0.999999999993371	6.62874727962777e-12	IPF/UIP	GSE53845	secreted	DE_rat	secreted DE_rat
0.99999999999895	1.05011750320414e-12	IPF/UIP	GSE53845	secreted	DE_rat	secreted DE_rat
0.999999999998401	1.59904290435411e-12	IPF/UIP	GSE53845	secreted	DE_rat	secreted DE_rat
0.999999999949859	5.0141208121802e-11	IPF/UIP	GSE53845	secreted	DE_rat	secreted DE_rat
0.999999999949552	5.04476796734536e-11	IPF/UIP	GSE53845	secreted	DE_rat	secreted DE_rat
0.999999999963948	3.60517744837835e-11	IPF/UIP	GSE53845	secreted	DE_rat	secreted DE_rat
0.999999967918978	3.20810220028998e-08	Normal	GSE53845	secreted	DE_rat	secreted DE_rat
0.999999999996318	3.68231148123124e-12	IPF/UIP	GSE53845	secreted	DE_rat	secreted DE_rat
0.99999984344132	1.5655867998931e-07	Normal	GSE53845	secreted	DE_rat	secreted DE_rat
0.999999847060465	1.52939534956634e-07	Normal	GSE53845	secreted	DE_rat	secreted DE_rat
0.999999999995963	4.03649364191766e-12	IPF/UIP	GSE53845	secreted	DE_rat	secreted DE_rat
0.999999999999756	2.43793791454716e-13	IPF/UIP	GSE53845	secreted	DE_rat	secreted DE_rat
0.99999999999952	4.80074361382578e-13	IPF/UIP	GSE53845	secreted	DE_rat	secreted DE_rat
0.999999999999368	6.31611912968269e-13	IPF/UIP	GSE53845	secreted	DE_rat	secreted DE_rat
0.99999999952194	4.78059796087335e-10	IPF/UIP	GSE53845	secreted	DE_rat	secreted DE_rat
0.99999999999695	3.05020560676632e-12	IPF/UIP	GSE53845	secreted	DE_rat	secreted DE_rat
0.999999999999524	4.76129810075445e-13	IPF/UIP	GSE53845	secreted	DE_rat	secreted DE_rat
0.999999999990277	9.72314090350293e-12	IPF/UIP	GSE53845	secreted	DE_rat	secreted DE_rat
0.99999999999395	6.05030549990977e-12	IPF/UIP	GSE53845	secreted	DE_rat	secreted DE_rat
0.999999999998889	1.11098467172567e-12	IPF/UIP	GSE53845	secreted	DE_rat	secreted DE_rat
0.999999999997427	2.57346583669676e-12	IPF/UIP	GSE53845	secreted	DE_rat	secreted DE_rat
0.999999999997418	2.58240078937167e-12	IPF/UIP	GSE53845	secreted	DE_rat	secreted DE_rat
0.999999918614825	8.13851746453404e-08	Normal	GSE53845	secreted	DE_rat	secreted DE_rat
0.999999999968969	3.10310927675464e-11	IPF/UIP	GSE53845	secreted	DE_rat	secreted DE_rat
0.999999945977569	5.4022430590826e-08	Normal	GSE53845	secreted	DE_rat	secreted DE_rat
0.999999924091243	7.59087566571074e-08	Normal	GSE53845	secreted	DE_rat	secreted DE_rat
0.999999999996055	3.94529475707362e-12	IPF/UIP	GSE53845	secreted	DE_rat	secreted DE_rat
0.999999785139631	2.14860369523141e-07	Normal	GSE53845	secreted	DE_rat	secreted DE_rat
0.999999999999366	6.34192392499632e-13	IPF/UIP	GSE53845	secreted	DE_rat	secreted DE_rat
0.999999999999447	5.53405816766703e-13	IPF/UIP	GSE53845	secreted	DE_rat	secreted DE_rat
0.99999999999854	1.45987238123204e-12	IPF/UIP	GSE53845	secreted	DE_rat	secreted DE_rat
0.999999999994953	5.04722367049866e-12	IPF/UIP	GSE53845	secreted	DE_rat	secreted DE_rat
0.999999999998768	1.23155841532486e-12	IPF/UIP	GSE53845	secreted	DE_rat	secreted DE_rat
0.000354616582768585	0.999645383417231	Normal	GSE24206	secreted	DE_rat	secreted DE_rat
4.73828494599315e-05	0.99995261715054	Normal	GSE24206	secreted	DE_rat	secreted DE_rat
3.32998151487685e-05	0.999966700184851	Normal	GSE24206	secreted	DE_rat	secreted DE_rat
0.00532231341718647	0.994677686582814	Normal	GSE24206	secreted	DE_rat	secreted DE_rat
0.559116302660843	0.440883697339157	Normal	GSE24206	secreted	DE_rat	secreted DE_rat
0.00135463985886886	0.998645360141131	Normal	GSE24206	secreted	DE_rat	secreted DE_rat
0.990490092763098	0.00950990723690178	IPF/UIP	GSE24206	secreted	DE_rat	secreted DE_rat
0.997012749814443	0.0029872501855573	IPF/UIP	GSE24206	secreted	DE_rat	secreted DE_rat
0.84330999231721	0.15669000768279	IPF/UIP	GSE24206	secreted	DE_rat	secreted DE_rat
0.999033974192838	0.000966025807161634	IPF/UIP	GSE24206	secreted	DE_rat	secreted DE_rat
0.954138538103483	0.0458614618965167	IPF/UIP	GSE24206	secreted	DE_rat	secreted DE_rat
0.981578290512249	0.018421709487751	IPF/UIP	GSE24206	secreted	DE_rat	secreted DE_rat
0.999443146326543	0.000556853673457182	IPF/UIP	GSE24206	secreted	DE_rat	secreted DE_rat
0.958346391479984	0.041653608520016	IPF/UIP	GSE24206	secreted	DE_rat	secreted DE_rat
0.997289361944578	0.00271063805542253	IPF/UIP	GSE24206	secreted	DE_rat	secreted DE_rat
0.996897771195158	0.00310222880484179	IPF/UIP	GSE24206	secreted	DE_rat	secreted DE_rat
0.942234864563753	0.0577651354362473	IPF/UIP	GSE24206	secreted	DE_rat	secreted DE_rat
0.771682919902536	0.228317080097464	Normal	GSE10667	secreted	DE_rat	secreted DE_rat
0.963718201293269	0.0362817987067309	Normal	GSE10667	secreted	DE_rat	secreted DE_rat
0.99954856079005	0.000451439209949517	Normal	GSE10667	secreted	DE_rat	secreted DE_rat
0.990650820990551	0.00934917900944853	Normal	GSE10667	secreted	DE_rat	secreted DE_rat
0.991604044680951	0.00839595531904878	Normal	GSE10667	secreted	DE_rat	secreted DE_rat
0.999154440708175	0.00084555929182519	Normal	GSE10667	secreted	DE_rat	secreted DE_rat
0.999104416855022	0.000895583144977744	Normal	GSE10667	secreted	DE_rat	secreted DE_rat
0.997443396558898	0.00255660344110237	Normal	GSE10667	secreted	DE_rat	secreted DE_rat
0.990256358256024	0.00974364174397573	Normal	GSE10667	secreted	DE_rat	secreted DE_rat
0.999734135967017	0.000265864032982717	Normal	GSE10667	secreted	DE_rat	secreted DE_rat
0.99733976434827	0.00266023565173006	Normal	GSE10667	secreted	DE_rat	secreted DE_rat
0.0194753502353147	0.980524649764685	Normal	GSE10667	secreted	DE_rat	secreted DE_rat
0.999398032142048	0.000601967857951869	Normal	GSE10667	secreted	DE_rat	secreted DE_rat
0.999493612654258	0.000506387345742273	Normal	GSE10667	secreted	DE_rat	secreted DE_rat
0.910768675415937	0.0892313245840634	Normal	GSE10667	secreted	DE_rat	secreted DE_rat
0.977793241219946	0.0222067587800535	IPF/UIP	GSE10667	secreted	DE_rat	secreted DE_rat
0.933693017407498	0.0663069825925019	IPF/UIP	GSE10667	secreted	DE_rat	secreted DE_rat
0.999895442179039	0.000104557820960721	IPF/UIP	GSE10667	secreted	DE_rat	secreted DE_rat
0.999984349599891	1.5650400109335e-05	IPF/UIP	GSE10667	secreted	DE_rat	secreted DE_rat
0.999957464538388	4.25354616117508e-05	IPF/UIP	GSE10667	secreted	DE_rat	secreted DE_rat
0.998777377365609	0.00122262263439143	IPF/UIP	GSE10667	secreted	DE_rat	secreted DE_rat
0.997116264282038	0.00288373571796164	IPF/UIP	GSE10667	secreted	DE_rat	secreted DE_rat
0.999658632272581	0.000341367727418748	IPF/UIP	GSE10667	secreted	DE_rat	secreted DE_rat
0.999859077789318	0.000140922210682191	IPF/UIP	GSE10667	secreted	DE_rat	secreted DE_rat
0.99987248736638	0.000127512633620256	IPF/UIP	GSE10667	secreted	DE_rat	secreted DE_rat
0.999995806336727	4.19366327319721e-06	IPF/UIP	GSE10667	secreted	DE_rat	secreted DE_rat
0.999990232620498	9.76737950216424e-06	IPF/UIP	GSE10667	secreted	DE_rat	secreted DE_rat
0.983366726922591	0.0166332730774091	IPF/UIP	GSE10667	secreted	DE_rat	secreted DE_rat
0.865611710801594	0.134388289198406	IPF/UIP	GSE10667	secreted	DE_rat	secreted DE_rat
0.999126479218584	0.0008735207814158	IPF/UIP	GSE10667	secreted	DE_rat	secreted DE_rat
0.99852746968374	0.00147253031625975	IPF/UIP	GSE10667	secreted	DE_rat	secreted DE_rat
0.999975786316638	2.4213683361799e-05	IPF/UIP	GSE10667	secreted	DE_rat	secreted DE_rat
0.993623328063969	0.00637667193603103	IPF/UIP	GSE10667	secreted	DE_rat	secreted DE_rat
0.99971647068209	0.000283529317910007	IPF/UIP	GSE10667	secreted	DE_rat	secreted DE_rat
0.999985369852784	1.46301472163713e-05	IPF/UIP	GSE10667	secreted	DE_rat	secreted DE_rat
0.997205154205367	0.00279484579463299	IPF/UIP	GSE10667	secreted	DE_rat	secreted DE_rat
0.999719175760497	0.000280824239503238	IPF/UIP	GSE10667	secreted	DE_rat	secreted DE_rat
0.999858300277554	0.000141699722446206	IPF/UIP	GSE10667	secreted	DE_rat	secreted DE_rat
0.921599816121426	0.0784001838785741	IPF/UIP	NJH	secreted		secreted
0.970715565181505	0.0292844348184952	IPF/UIP	NJH	secreted		secreted
0.997746392059997	0.00225360794000325	IPF/UIP	NJH	secreted		secreted
0.986648662655016	0.0133513373449844	IPF/UIP	NJH	secreted		secreted
0.965666630859859	0.0343333691401411	IPF/UIP	NJH	secreted		secreted
0.999815512676438	0.000184487323562451	IPF/UIP	NJH	secreted		secreted
0.980464618715897	0.0195353812841032	IPF/UIP	NJH	secreted		secreted
0.999876149857744	0.000123850142256427	IPF/UIP	NJH	secreted		secreted
0.998230253010332	0.00176974698966764	IPF/UIP	NJH	secreted		secreted
0.997232784371202	0.00276721562879751	IPF/UIP	NJH	secreted		secreted
0.999750436085414	0.000249563914585592	IPF/UIP	NJH	secreted		secreted
0.997993185592276	0.00200681440772445	IPF/UIP	NJH	secreted		secreted
0.993567643758113	0.00643235624188714	IPF/UIP	NJH	secreted		secreted
0.990851094301317	0.00914890569868274	IPF/UIP	NJH	secreted		secreted
0.997988391987181	0.00201160801281858	IPF/UIP	NJH	secreted		secreted
0.993266936563454	0.00673306343654645	IPF/UIP	NJH	secreted		secreted
0.417120001801763	0.582879998198237	IPF/UIP	NJH	secreted		secreted
0.999575268665195	0.000424731334805112	IPF/UIP	NJH	secreted		secreted
0.999027381835042	0.000972618164957855	IPF/UIP	NJH	secreted		secreted
0.994184048122817	0.00581595187718252	IPF/UIP	NJH	secreted		secreted
0.997278872677627	0.00272112732237295	IPF/UIP	NJH	secreted		secreted
0.999540997610321	0.000459002389679141	IPF/UIP	NJH	secreted		secreted
0.992325835965887	0.007674164034113	IPF/UIP	NJH	secreted		secreted
0.997459999639537	0.00254000036046264	IPF/UIP	NJH	secreted		secreted
0.337848450510898	0.662151549489102	IPF/UIP	NJH	secreted		secreted
0.991937902068748	0.00806209793125172	IPF/UIP	NJH	secreted		secreted
0.999676045859146	0.00032395414085367	IPF/UIP	NJH	secreted		secreted
0.963625308097593	0.0363746919024075	IPF/UIP	NJH	secreted		secreted
0.968857971768078	0.0311420282319219	IPF/UIP	NJH	secreted		secreted
0.999704657766466	0.000295342233533758	IPF/UIP	NJH	secreted		secreted
0.999124714043081	0.000875285956918649	IPF/UIP	NJH	secreted		secreted
0.991455379673238	0.00854462032676241	IPF/UIP	NJH	secreted		secreted
0.936297947828578	0.0637020521714218	IPF/UIP	NJH	secreted		secreted
0.972657357835898	0.027342642164102	IPF/UIP	NJH	secreted		secreted
0.982672298282676	0.0173277017173236	IPF/UIP	NJH	secreted		secreted
0.99986893869106	0.000131061308940309	IPF/UIP	NJH	secreted		secreted
0.99922065923449	0.000779340765510134	IPF/UIP	NJH	secreted		secreted
0.999340415628877	0.000659584371123085	IPF/UIP	NJH	secreted		secreted
0.982140064609513	0.0178599353904875	IPF/UIP	NJH	secreted		secreted
0.998494255166868	0.0015057448331319	IPF/UIP	NJH	secreted		secreted
0.999115743167314	0.000884256832685594	IPF/UIP	NJH	secreted		secreted
0.997611014113552	0.00238898588644826	IPF/UIP	NJH	secreted		secreted
0.999526306583835	0.000473693416164684	IPF/UIP	NJH	secreted		secreted
0.999038413919385	0.000961586080614627	IPF/UIP	NJH	secreted		secreted
0.995146072198184	0.00485392780181622	IPF/UIP	NJH	secreted		secreted
0.999236600379595	0.000763399620404644	IPF/UIP	NJH	secreted		secreted
0.999481421007421	0.000518578992578926	IPF/UIP	NJH	secreted		secreted
0.999400073394309	0.000599926605691212	IPF/UIP	NJH	secreted		secreted
0.994760496014622	0.00523950398537751	IPF/UIP	NJH	secreted		secreted
0.998305108135717	0.00169489186428302	IPF/UIP	NJH	secreted		secreted
0.998006996963052	0.00199300303694786	IPF/UIP	NJH	secreted		secreted
0.998633339291122	0.00136666070887837	IPF/UIP	NJH	secreted		secreted
0.972101427147374	0.0278985728526263	IPF/UIP	NJH	secreted		secreted
0.9941475680163	0.00585243198370032	IPF/UIP	NJH	secreted		secreted
0.999148146571435	0.000851853428565005	IPF/UIP	NJH	secreted		secreted
0.994592206813303	0.00540779318669669	IPF/UIP	NJH	secreted		secreted
0.993967666447313	0.00603233355268654	IPF/UIP	NJH	secreted		secreted
0.998787802682349	0.00121219731765059	IPF/UIP	NJH	secreted		secreted
0.98685948171041	0.0131405182895903	IPF/UIP	NJH	secreted		secreted
0.998244307857298	0.00175569214270239	IPF/UIP	NJH	secreted		secreted
0.982879493715709	0.0171205062842908	IPF/UIP	NJH	secreted		secreted
0.99850433306483	0.00149566693516974	IPF/UIP	NJH	secreted		secreted
0.999882786056025	0.000117213943974516	IPF/UIP	NJH	secreted		secreted
0.999805865884928	0.000194134115072114	IPF/UIP	NJH	secreted		secreted
0.9991132301708	0.000886769829199803	IPF/UIP	NJH	secreted		secreted
0.9909654389865	0.00903456101349989	IPF/UIP	NJH	secreted		secreted
0.984349867955665	0.0156501320443349	IPF/UIP	NJH	secreted		secreted
0.998449660835104	0.00155033916489586	IPF/UIP	NJH	secreted		secreted
0.998923158559432	0.00107684144056762	IPF/UIP	NJH	secreted		secreted
0.993963713483139	0.00603628651686126	IPF/UIP	NJH	secreted		secreted
0.999913743472599	8.62565274008057e-05	IPF/UIP	NJH	secreted		secreted
0.999649736569904	0.00035026343009651	IPF/UIP	NJH	secreted		secreted
0.997873625409046	0.0021263745909537	IPF/UIP	NJH	secreted		secreted
0.99898649810338	0.0010135018966201	IPF/UIP	NJH	secreted		secreted
0.999886556718439	0.000113443281561237	IPF/UIP	NJH	secreted		secreted
0.9928274837798	0.00717251622019995	IPF/UIP	NJH	secreted		secreted
0.98195753859718	0.01804246140282	IPF/UIP	NJH	secreted		secreted
0.999424679417394	0.000575320582605828	IPF/UIP	NJH	secreted		secreted
0.960798224690338	0.0392017753096616	IPF/UIP	NJH	secreted		secreted
0.98287954019664	0.0171204598033602	IPF/UIP	NJH	secreted		secreted
0.999686998566362	0.000313001433637841	IPF/UIP	NJH	secreted		secreted
0.998271656016713	0.00172834398328661	IPF/UIP	NJH	secreted		secreted
0.991034338883531	0.008965661116469	IPF/UIP	NJH	secreted		secreted
0.998530272289376	0.00146972771062362	IPF/UIP	NJH	secreted		secreted
0.99973341679895	0.00026658320104955	IPF/UIP	NJH	secreted		secreted
0.999537616897943	0.000462383102057348	IPF/UIP	NJH	secreted		secreted
0.999930220184947	6.9779815052647e-05	IPF/UIP	NJH	secreted		secreted
0.999388729064092	0.000611270935908316	IPF/UIP	NJH	secreted		secreted
0.999214287213877	0.000785712786123416	IPF/UIP	NJH	secreted		secreted
0.961583427208145	0.0384165727918552	IPF/UIP	NJH	secreted		secreted
0.747960479717951	0.252039520282049	IPF/UIP	NJH	secreted		secreted
0.812047106301996	0.187952893698004	IPF/UIP	NJH	secreted		secreted
0.985678186589404	0.0143218134105959	IPF/UIP	NJH	secreted		secreted
0.999463204521652	0.000536795478348212	IPF/UIP	NJH	secreted		secreted
0.999552161955489	0.000447838044511458	IPF/UIP	NJH	secreted		secreted
0.998587565099916	0.00141243490008413	IPF/UIP	NJH	secreted		secreted
0.999043179110018	0.000956820889981669	IPF/UIP	NJH	secreted		secreted
0.993622460404338	0.00637753959566154	IPF/UIP	NJH	secreted		secreted
0.997248999819783	0.00275100018021694	IPF/UIP	NJH	secreted		secreted
0.995932494385124	0.00406750561487618	IPF/UIP	NJH	secreted		secreted
0.799923304491158	0.200076695508842	IPF/UIP	NJH	secreted		secreted
0.999327088385949	0.000672911614050934	IPF/UIP	NJH	secreted		secreted
0.991760585616431	0.00823941438356901	IPF/UIP	NJH	secreted		secreted
0.995847356399207	0.00415264360079352	IPF/UIP	NJH	secreted		secreted
0.99928481875277	0.00071518124722975	IPF/UIP	NJH	secreted		secreted
0.946869807787562	0.0531301922124375	IPF/UIP	NJH	secreted		secreted
0.997403570963259	0.002596429036741	IPF/UIP	NJH	secreted		secreted
0.999541311977308	0.000458688022691713	IPF/UIP	NJH	secreted		secreted
0.997341697561627	0.00265830243837246	IPF/UIP	NJH	secreted		secreted
0.999842067352134	0.000157932647866094	IPF/UIP	NJH	secreted		secreted
0.996012117510478	0.00398788248952165	IPF/UIP	NJH	secreted		secreted
0.396073035381991	0.603926964618009	Normal	NJH	secreted		secreted
0.00608608460225812	0.993913915397742	Normal	NJH	secreted		secreted
0.581640751325149	0.418359248674851	Normal	NJH	secreted		secreted
0.00412360671064216	0.995876393289358	Normal	NJH	secreted		secreted
0.0409725765784524	0.959027423421548	Normal	NJH	secreted		secreted
0.0420477455992309	0.957952254400769	Normal	NJH	secreted		secreted
0.0082304217150333	0.991769578284967	Normal	NJH	secreted		secreted
0.178758128132178	0.821241871867822	Normal	NJH	secreted		secreted
0.1420254302895	0.8579745697105	Normal	NJH	secreted		secreted
0.114269757326139	0.885730242673861	Normal	NJH	secreted		secreted
0.0080412636518975	0.991958736348102	Normal	NJH	secreted		secreted
0.0235097601349368	0.976490239865063	Normal	NJH	secreted		secreted
0.00190423035447995	0.99809576964552	Normal	NJH	secreted		secreted
0.00223546569832034	0.99776453430168	Normal	NJH	secreted		secreted
0.0113482096190354	0.988651790380965	Normal	NJH	secreted		secreted
0.0613721867043744	0.938627813295626	Normal	NJH	secreted		secreted
0.0001997884	0.9998002	Normal	NJH	secreted		secreted
0.001113568	0.9988864	Normal	NJH	secreted		secreted
0.04237385	0.9576261	Normal	NJH	secreted		secreted
0.001114044	0.998886	Normal	NJH	secreted		secreted
0.01288537	0.9871146	Normal	NJH	secreted		secreted
0.04937767	0.9506223	Normal	NJH	secreted		secreted
0.002490823	0.9975092	Normal	NJH	secreted		secreted
0.001013716	0.9989863	Normal	NJH	secreted		secreted
0.5700406	0.4299594	Normal	NJH	secreted		secreted
0.9211792	0.07882082	Normal	NJH	secreted		secreted
0.4163341	0.5836659	Normal	NJH	secreted		secreted
0.003811815	0.9961882	Normal	NJH	secreted		secreted
0.07469748	0.9253025	Normal	NJH	secreted		secreted
0.01787472	0.9821253	Normal	NJH	secreted		secreted
0.02137215	0.9786278	Normal	NJH	secreted		secreted
0.005084349	0.9949157	Normal	NJH	secreted		secreted
0.003418056	0.9965819	Normal	NJH	secreted		secreted
0.05259251	0.9474075	Normal	NJH	secreted		secreted
0.2338332	0.7661668	Normal	NJH	secreted		secreted
0.01231971	0.9876803	Normal	NJH	secreted		secreted
0.02832801	0.971672	Normal	NJH	secreted		secreted
0.001738858	0.9982611	Normal	NJH	secreted		secreted
0.001989728	0.9980103	Normal	NJH	secreted		secreted
0.04451169	0.9554883	Normal	LGRC (GSE47460)	secreted		secreted
3.654198e-06	0.9999963	Normal	LGRC (GSE47460)	secreted		secreted
0.7725927	0.2274073	Normal	LGRC (GSE47460)	secreted		secreted
5.180919e-06	0.9999948	Normal	LGRC (GSE47460)	secreted		secreted
0.5272223	0.4727777	Normal	LGRC (GSE47460)	secreted		secreted
0.001340071	0.9986599	Normal	LGRC (GSE47460)	secreted		secreted
0.0001665298	0.9998335	Normal	LGRC (GSE47460)	secreted		secreted
0.001431043	0.998569	Normal	LGRC (GSE47460)	secreted		secreted
0.0002165459	0.9997835	Normal	LGRC (GSE47460)	secreted		secreted
0.9340349	0.06596508	Normal	LGRC (GSE47460)	secreted		secreted
2.741348e-07	0.9999997	Normal	LGRC (GSE47460)	secreted		secreted
3.985682e-07	0.9999996	Normal	LGRC (GSE47460)	secreted		secreted
3.989657e-06	0.999996	Normal	LGRC (GSE47460)	secreted		secreted
9.415711e-05	0.9999058	Normal	LGRC (GSE47460)	secreted		secreted
2.787407e-05	0.9999721	Normal	LGRC (GSE47460)	secreted		secreted
0.008754003	0.991246	Normal	LGRC (GSE47460)	secreted		secreted
0.002037222	0.9979628	Normal	LGRC (GSE47460)	secreted		secreted
0.000849238	0.9991508	Normal	LGRC (GSE47460)	secreted		secreted
0.0008218373	0.9991782	Normal	LGRC (GSE47460)	secreted		secreted
1.035333e-05	0.9999896	Normal	LGRC (GSE47460)	secreted		secreted
0.01458615	0.9854138	Normal	LGRC (GSE47460)	secreted		secreted
8.014821e-06	0.999992	Normal	LGRC (GSE47460)	secreted		secreted
0.002057495	0.9979425	Normal	LGRC (GSE47460)	secreted		secreted
0.0009932999	0.9990067	Normal	LGRC (GSE47460)	secreted		secreted
4.973451e-05	0.9999503	Normal	LGRC (GSE47460)	secreted		secreted
3.283107e-07	0.9999997	Normal	LGRC (GSE47460)	secreted		secreted
0.0002531548	0.9997468	Normal	LGRC (GSE47460)	secreted		secreted
0.0001137189	0.9998863	Normal	LGRC (GSE47460)	secreted		secreted
0.0004810145	0.999519	Normal	LGRC (GSE47460)	secreted		secreted
8.397629e-07	0.9999992	Normal	LGRC (GSE47460)	secreted		secreted
7.312225e-06	0.9999927	Normal	LGRC (GSE47460)	secreted		secreted
0.001564317	0.9984357	Normal	LGRC (GSE47460)	secreted		secreted
0.002586929	0.9974131	Normal	LGRC (GSE47460)	secreted		secreted
0.00334254	0.9966575	Normal	LGRC (GSE47460)	secreted		secreted
0.0002375305	0.9997625	Normal	LGRC (GSE47460)	secreted		secreted
1.19581e-05	0.999988	Normal	LGRC (GSE47460)	secreted		secreted
0.06342091	0.9365791	Normal	LGRC (GSE47460)	secreted		secreted
1.9686e-05	0.9999803	Normal	LGRC (GSE47460)	secreted		secreted
0.2452223	0.7547777	Normal	LGRC (GSE47460)	secreted		secreted
0.09263554	0.9073645	Normal	LGRC (GSE47460)	secreted		secreted
0.004550028	0.99545	Normal	LGRC (GSE47460)	secreted		secreted
5.363189e-05	0.9999464	Normal	LGRC (GSE47460)	secreted		secreted
3.503192e-06	0.9999965	Normal	LGRC (GSE47460)	secreted		secreted
0.01355157	0.9864484	Normal	LGRC (GSE47460)	secreted		secreted
0.1076087	0.8923913	Normal	LGRC (GSE47460)	secreted		secreted
0.005655971	0.994344	Normal	LGRC (GSE47460)	secreted		secreted
9.304918e-06	0.9999907	Normal	LGRC (GSE47460)	secreted		secreted
0.0006477557	0.9993522	Normal	LGRC (GSE47460)	secreted		secreted
2.359281e-05	0.9999764	Normal	LGRC (GSE47460)	secreted		secreted
1.098645e-05	0.999989	Normal	LGRC (GSE47460)	secreted		secreted
0.003737054	0.9962629	Normal	LGRC (GSE47460)	secreted		secreted
0.9973994	0.00260062	IPF/UIP	LGRC (GSE47460)	secreted		secreted
0.006315622	0.9936844	Normal	LGRC (GSE47460)	secreted		secreted
0.02144526	0.9785547	Normal	LGRC (GSE47460)	secreted		secreted
7.641026e-07	0.9999992	Normal	LGRC (GSE47460)	secreted		secreted
0.000143178	0.9998568	Normal	LGRC (GSE47460)	secreted		secreted
0.7010703	0.2989297	IPF/UIP	LGRC (GSE47460)	secreted		secreted
0.7841276	0.2158724	IPF/UIP	LGRC (GSE47460)	secreted		secreted
0.0006423074	0.9993577	IPF/UIP	LGRC (GSE47460)	secreted		secreted
0.9996382	0.0003617802	IPF/UIP	LGRC (GSE47460)	secreted		secreted
0.9999863	1.367314e-05	IPF/UIP	LGRC (GSE47460)	secreted		secreted
0.02700546	0.9729945	IPF/UIP	LGRC (GSE47460)	secreted		secreted
0.472895	0.527105	IPF/UIP	LGRC (GSE47460)	secreted		secreted
0.0167504	0.9832496	IPF/UIP	LGRC (GSE47460)	secreted		secreted
0.998677	0.001323021	IPF/UIP	LGRC (GSE47460)	secreted		secreted
0.9999861	1.394082e-05	IPF/UIP	LGRC (GSE47460)	secreted		secreted
0.4789223	0.5210777	IPF/UIP	LGRC (GSE47460)	secreted		secreted
0.9998905	0.0001094635	IPF/UIP	LGRC (GSE47460)	secreted		secreted
0.9931475	0.006852525	IPF/UIP	LGRC (GSE47460)	secreted		secreted
8.250156e-05	0.9999175	IPF/UIP	LGRC (GSE47460)	secreted		secreted
0.004701912	0.9952981	IPF/UIP	LGRC (GSE47460)	secreted		secreted
0.0001349601	0.999865	Normal	LGRC (GSE47460)	secreted		secreted
0.9999333	6.672257e-05	IPF/UIP	LGRC (GSE47460)	secreted		secreted
0.003482025	0.996518	Normal	LGRC (GSE47460)	secreted		secreted
0.9998796	0.0001203629	IPF/UIP	LGRC (GSE47460)	secreted		secreted
0.711012	0.288988	IPF/UIP	LGRC (GSE47460)	secreted		secreted
0.04034109	0.9596589	IPF/UIP	LGRC (GSE47460)	secreted		secreted
0.006712581	0.9932874	Normal	LGRC (GSE47460)	secreted		secreted
0.999845	0.0001550398	IPF/UIP	LGRC (GSE47460)	secreted		secreted
0.6714409	0.3285591	IPF/UIP	LGRC (GSE47460)	secreted		secreted
0.2108506	0.7891494	IPF/UIP	LGRC (GSE47460)	secreted		secreted
0.9985092	0.001490844	IPF/UIP	LGRC (GSE47460)	secreted		secreted
0.9948712	0.005128788	IPF/UIP	LGRC (GSE47460)	secreted		secreted
4.704416e-05	0.999953	Normal	LGRC (GSE47460)	secreted		secreted
0.9999771	2.288898e-05	IPF/UIP	LGRC (GSE47460)	secreted		secreted
0.9994036	0.0005963619	IPF/UIP	LGRC (GSE47460)	secreted		secreted
0.613483	0.386517	IPF/UIP	LGRC (GSE47460)	secreted		secreted
0.9999898	1.019376e-05	IPF/UIP	LGRC (GSE47460)	secreted		secreted
0.0002262056	0.9997738	Normal	LGRC (GSE47460)	secreted		secreted
4.908426e-06	0.9999951	Normal	LGRC (GSE47460)	secreted		secreted
0.9709255	0.02907447	IPF/UIP	LGRC (GSE47460)	secreted		secreted
0.0004091486	0.9995909	Normal	LGRC (GSE47460)	secreted		secreted
0.004158635	0.9958414	Normal	LGRC (GSE47460)	secreted		secreted
0.9999375	6.249277e-05	IPF/UIP	LGRC (GSE47460)	secreted		secreted
0.003198729	0.9968013	IPF/UIP	LGRC (GSE47460)	secreted		secreted
0.05650575	0.9434942	Normal	LGRC (GSE47460)	secreted		secreted
0.9999145	8.554625e-05	IPF/UIP	LGRC (GSE47460)	secreted		secreted
0.0005896708	0.9994103	Normal	LGRC (GSE47460)	secreted		secreted
0.9998056	0.000194447	IPF/UIP	LGRC (GSE47460)	secreted		secreted
0.9999266	7.33631e-05	IPF/UIP	LGRC (GSE47460)	secreted		secreted
0.9995083	0.0004917267	IPF/UIP	LGRC (GSE47460)	secreted		secreted
0.3028503	0.6971497	IPF/UIP	LGRC (GSE47460)	secreted		secreted
0.8345334	0.1654666	IPF/UIP	LGRC (GSE47460)	secreted		secreted
0.1778929	0.8221071	Normal	LGRC (GSE47460)	secreted		secreted
0.298716	0.701284	Normal	LGRC (GSE47460)	secreted		secreted
0.9301197	0.06988033	IPF/UIP	LGRC (GSE47460)	secreted		secreted
0.9808137	0.0191863	Normal	LGRC (GSE47460)	secreted		secreted
0.0532212	0.9467788	IPF/UIP	LGRC (GSE47460)	secreted		secreted
0.9998734	0.0001265891	IPF/UIP	LGRC (GSE47460)	secreted		secreted
0.9360024	0.06399757	Normal	LGRC (GSE47460)	secreted		secreted
0.0519315	0.9480685	Normal	LGRC (GSE47460)	secreted		secreted
0.9999786	2.140207e-05	IPF/UIP	LGRC (GSE47460)	secreted		secreted
0.002537258	0.9974627	Normal	LGRC (GSE47460)	secreted		secreted
0.9999838	1.619959e-05	IPF/UIP	LGRC (GSE47460)	secreted		secreted
0.9895269	0.01047311	IPF/UIP	LGRC (GSE47460)	secreted		secreted
0.9999993	6.572064e-07	IPF/UIP	LGRC (GSE47460)	secreted		secreted
1.348484e-05	0.9999865	Normal	LGRC (GSE47460)	secreted		secreted
0.0001222643	0.9998777	Normal	LGRC (GSE47460)	secreted		secreted
0.001962841	0.9980372	Normal	LGRC (GSE47460)	secreted		secreted
0.0006251681	0.9993748	Normal	LGRC (GSE47460)	secreted		secreted
0.7879596	0.2120404	IPF/UIP	LGRC (GSE47460)	secreted		secreted
0.2565366	0.7434634	Normal	LGRC (GSE47460)	secreted		secreted
0.8161121	0.1838879	IPF/UIP	LGRC (GSE47460)	secreted		secreted
0.9960192	0.003980838	IPF/UIP	LGRC (GSE47460)	secreted		secreted
0.0003655506	0.9996344	Normal	LGRC (GSE47460)	secreted		secreted
0.002248465	0.9977515	Normal	LGRC (GSE47460)	secreted		secreted
0.9698972	0.03010284	IPF/UIP	LGRC (GSE47460)	secreted		secreted
0.9999438	5.618728e-05	IPF/UIP	LGRC (GSE47460)	secreted		secreted
0.6191208	0.3808792	IPF/UIP	LGRC (GSE47460)	secreted		secreted
0.999989	1.096276e-05	IPF/UIP	LGRC (GSE47460)	secreted		secreted
0.0009906652	0.9990093	Normal	LGRC (GSE47460)	secreted		secreted
0.9999979	2.102609e-06	IPF/UIP	LGRC (GSE47460)	secreted		secreted
0.0001116551	0.9998883	Normal	LGRC (GSE47460)	secreted		secreted
0.01159878	0.9884012	Normal	LGRC (GSE47460)	secreted		secreted
0.9996387	0.0003613353	IPF/UIP	LGRC (GSE47460)	secreted		secreted
0.09012885	0.9098711	Normal	LGRC (GSE47460)	secreted		secreted
0.005005395	0.9949946	Normal	LGRC (GSE47460)	secreted		secreted
0.9995878	0.0004121883	IPF/UIP	LGRC (GSE47460)	secreted		secreted
0.1327742	0.8672258	Normal	LGRC (GSE47460)	secreted		secreted
0.0008743338	0.9991257	Normal	LGRC (GSE47460)	secreted		secreted
0.01554515	0.9844548	Normal	LGRC (GSE47460)	secreted		secreted
0.003295926	0.9967041	IPF/UIP	LGRC (GSE47460)	secreted		secreted
0.657154	0.342846	IPF/UIP	LGRC (GSE47460)	secreted		secreted
0.0008037735	0.9991962	Normal	LGRC (GSE47460)	secreted		secreted
5.699518e-05	0.999943	Normal	LGRC (GSE47460)	secreted		secreted
6.006241e-05	0.9999399	Normal	LGRC (GSE47460)	secreted		secreted
0.9998564	0.0001436383	IPF/UIP	LGRC (GSE47460)	secreted		secreted
0.9999962	3.779196e-06	IPF/UIP	LGRC (GSE47460)	secreted		secreted
0.0005698825	0.9994301	Normal	LGRC (GSE47460)	secreted		secreted
0.165036	0.834964	IPF/UIP	LGRC (GSE47460)	secreted		secreted
0.002724932	0.9972751	Normal	LGRC (GSE47460)	secreted		secreted
8.870086e-05	0.9999113	IPF/UIP	LGRC (GSE47460)	secreted		secreted
0.0001175912	0.9998824	IPF/UIP	LGRC (GSE47460)	secreted		secreted
0.001087702	0.9989123	Normal	LGRC (GSE47460)	secreted		secreted
0.1665889	0.8334111	IPF/UIP	LGRC (GSE47460)	secreted		secreted
0.9511876	0.04881243	Normal	LGRC (GSE47460)	secreted		secreted
0.9999952	4.768326e-06	IPF/UIP	LGRC (GSE47460)	secreted		secreted
0.002373832	0.9976262	IPF/UIP	LGRC (GSE47460)	secreted		secreted
7.387994e-06	0.9999926	Normal	LGRC (GSE47460)	secreted		secreted
0.8223161	0.1776839	IPF/UIP	LGRC (GSE47460)	secreted		secreted
0.02281893	0.9771811	Normal	LGRC (GSE47460)	secreted		secreted
0.8569631	0.1430369	IPF/UIP	LGRC (GSE47460)	secreted		secreted
1.713735e-05	0.9999829	Normal	LGRC (GSE47460)	secreted		secreted
0.1445407	0.8554593	IPF/UIP	LGRC (GSE47460)	secreted		secreted
0.0170762	0.9829238	IPF/UIP	LGRC (GSE47460)	secreted		secreted
0.002037205	0.9979628	IPF/UIP	LGRC (GSE47460)	secreted		secreted
0.002761457	0.9972385	Normal	LGRC (GSE47460)	secreted		secreted
0.9999084	9.161008e-05	IPF/UIP	LGRC (GSE47460)	secreted		secreted
0.0002208757	0.9997791	Normal	LGRC (GSE47460)	secreted		secreted
0.01215618	0.9878438	Normal	LGRC (GSE47460)	secreted		secreted
0.001027956	0.998972	Normal	LGRC (GSE47460)	secreted		secreted
0.0254365	0.9745635	Normal	LGRC (GSE47460)	secreted		secreted
0.0001279002	0.9998721	Normal	LGRC (GSE47460)	secreted		secreted
0.000783859	0.9992161	Normal	LGRC (GSE47460)	secreted		secreted
0.004018275	0.9959817	Normal	LGRC (GSE47460)	secreted		secreted
0.9996906	0.0003093949	IPF/UIP	LGRC (GSE47460)	secreted		secreted
1.245539e-05	0.9999875	Normal	LGRC (GSE47460)	secreted		secreted
0.0001172769	0.9998827	Normal	LGRC (GSE47460)	secreted		secreted
0.9966601	0.00333991	IPF/UIP	LGRC (GSE47460)	secreted		secreted
9.701131e-05	0.999903	Normal	LGRC (GSE47460)	secreted		secreted
0.0150391	0.9849609	Normal	LGRC (GSE47460)	secreted		secreted
0.9999225	7.750626e-05	IPF/UIP	LGRC (GSE47460)	secreted		secreted
0.7923754	0.2076246	IPF/UIP	LGRC (GSE47460)	secreted		secreted
1	9.475104e-18	IPF/UIP	GSE53845	secreted		secreted
1	8.401312e-19	IPF/UIP	GSE53845	secreted		secreted
1	7.824463e-19	IPF/UIP	GSE53845	secreted		secreted
1	4.438832e-19	IPF/UIP	GSE53845	secreted		secreted
1	6.713426e-18	IPF/UIP	GSE53845	secreted		secreted
1	6.442831e-19	IPF/UIP	GSE53845	secreted		secreted
1	1.282577e-19	IPF/UIP	GSE53845	secreted		secreted
1	3.263901e-19	IPF/UIP	GSE53845	secreted		secreted
1	3.9304e-19	IPF/UIP	GSE53845	secreted		secreted
1	1.703053e-19	IPF/UIP	GSE53845	secreted		secreted
1	2.662121e-19	IPF/UIP	GSE53845	secreted		secreted
1	1.161141e-18	IPF/UIP	GSE53845	secreted		secreted
1	5.642508e-18	IPF/UIP	GSE53845	secreted		secreted
1	1.216023e-18	IPF/UIP	GSE53845	secreted		secreted
1	6.012154e-15	Normal	GSE53845	secreted		secreted
1	3.336047e-18	IPF/UIP	GSE53845	secreted		secreted
1	7.05771e-20	IPF/UIP	GSE53845	secreted		secreted
1	8.531212e-19	IPF/UIP	GSE53845	secreted		secreted
1	2.708453e-17	IPF/UIP	GSE53845	secreted		secreted
1	1.116914e-18	IPF/UIP	GSE53845	secreted		secreted
1	1.401079e-18	IPF/UIP	GSE53845	secreted		secreted
1	2.516807e-11	Normal	GSE53845	secreted		secreted
1	2.235721e-18	IPF/UIP	GSE53845	secreted		secreted
1	1.631663e-13	Normal	GSE53845	secreted		secreted
1	7.246604e-13	Normal	GSE53845	secreted		secreted
1	2.552235e-19	IPF/UIP	GSE53845	secreted		secreted
1	9.818191e-20	IPF/UIP	GSE53845	secreted		secreted
1	3.994148e-19	IPF/UIP	GSE53845	secreted		secreted
1	1.045736e-19	IPF/UIP	GSE53845	secreted		secreted
1	7.638093e-18	IPF/UIP	GSE53845	secreted		secreted
1	2.377529e-19	IPF/UIP	GSE53845	secreted		secreted
1	1.150276e-19	IPF/UIP	GSE53845	secreted		secreted
1	4.136265e-18	IPF/UIP	GSE53845	secreted		secreted
1	7.90884e-18	IPF/UIP	GSE53845	secreted		secreted
1	7.823744e-20	IPF/UIP	GSE53845	secreted		secreted
1	1.66121e-19	IPF/UIP	GSE53845	secreted		secreted
1	1.780411e-18	IPF/UIP	GSE53845	secreted		secreted
1	5.942624e-13	Normal	GSE53845	secreted		secreted
1	1.548437e-17	IPF/UIP	GSE53845	secreted		secreted
1	7.931627e-13	Normal	GSE53845	secreted		secreted
1	1.336976e-13	Normal	GSE53845	secreted		secreted
1	3.844866e-19	IPF/UIP	GSE53845	secreted		secreted
1	1.022973e-10	Normal	GSE53845	secreted		secreted
1	7.632724e-20	IPF/UIP	GSE53845	secreted		secreted
1	7.724741e-20	IPF/UIP	GSE53845	secreted		secreted
1	5.359643e-19	IPF/UIP	GSE53845	secreted		secreted
1	2.484784e-19	IPF/UIP	GSE53845	secreted		secreted
1	2.002167e-18	IPF/UIP	GSE53845	secreted		secreted
2.961959e-05	0.9999704	Normal	GSE24206	secreted		secreted
1.294389e-05	0.9999871	Normal	GSE24206	secreted		secreted
1.662579e-05	0.9999834	Normal	GSE24206	secreted		secreted
3.197134e-05	0.999968	Normal	GSE24206	secreted		secreted
0.05595441	0.9440456	Normal	GSE24206	secreted		secreted
0.001135178	0.9988648	Normal	GSE24206	secreted		secreted
0.9842054	0.01579457	IPF/UIP	GSE24206	secreted		secreted
0.9691532	0.03084682	IPF/UIP	GSE24206	secreted		secreted
0.5817953	0.4182047	IPF/UIP	GSE24206	secreted		secreted
0.9943797	0.005620341	IPF/UIP	GSE24206	secreted		secreted
0.9065289	0.09347112	IPF/UIP	GSE24206	secreted		secreted
0.9797996	0.02020037	IPF/UIP	GSE24206	secreted		secreted
0.9965347	0.003465293	IPF/UIP	GSE24206	secreted		secreted
0.9613224	0.03867761	IPF/UIP	GSE24206	secreted		secreted
0.9943726	0.005627358	IPF/UIP	GSE24206	secreted		secreted
0.9935078	0.006492235	IPF/UIP	GSE24206	secreted		secreted
0.9700561	0.02994389	IPF/UIP	GSE24206	secreted		secreted
5.580647e-12	1	Normal	GSE10667	secreted		secreted
4.160025e-08	1	Normal	GSE10667	secreted		secreted
3.680257e-08	1	Normal	GSE10667	secreted		secreted
1.362752e-10	1	Normal	GSE10667	secreted		secreted
2.555902e-10	1	Normal	GSE10667	secreted		secreted
0.09985998	0.90014	Normal	GSE10667	secreted		secreted
1.54602e-09	1	Normal	GSE10667	secreted		secreted
5.949929e-11	1	Normal	GSE10667	secreted		secreted
3.128049e-07	0.9999997	Normal	GSE10667	secreted		secreted
4.532441e-08	1	Normal	GSE10667	secreted		secreted
8.209011e-11	1	Normal	GSE10667	secreted		secreted
7.283063e-14	1	Normal	GSE10667	secreted		secreted
2.862202e-10	1	Normal	GSE10667	secreted		secreted
5.672916e-09	1	Normal	GSE10667	secreted		secreted
2.922063e-11	1	Normal	GSE10667	secreted		secreted
0.003502757	0.9964972	IPF/UIP	GSE10667	secreted		secreted
0.09421981	0.9057802	IPF/UIP	GSE10667	secreted		secreted
5.783524e-06	0.9999942	IPF/UIP	GSE10667	secreted		secreted
0.0001454734	0.9998545	IPF/UIP	GSE10667	secreted		secreted
8.986707e-08	0.9999999	IPF/UIP	GSE10667	secreted		secreted
3.154763e-08	1	IPF/UIP	GSE10667	secreted		secreted
0.001536543	0.9984635	IPF/UIP	GSE10667	secreted		secreted
1.155983e-07	0.9999999	IPF/UIP	GSE10667	secreted		secreted
7.600404e-08	0.9999999	IPF/UIP	GSE10667	secreted		secreted
4.434777e-06	0.9999956	IPF/UIP	GSE10667	secreted		secreted
0.000396414	0.9996036	IPF/UIP	GSE10667	secreted		secreted
0.01877611	0.9812239	IPF/UIP	GSE10667	secreted		secreted
5.059698e-08	0.9999999	IPF/UIP	GSE10667	secreted		secreted
0.001552077	0.9984479	IPF/UIP	GSE10667	secreted		secreted
0.9927221	0.007277863	IPF/UIP	GSE10667	secreted		secreted
4.716556e-08	1	IPF/UIP	GSE10667	secreted		secreted
0.0002579679	0.999742	IPF/UIP	GSE10667	secreted		secreted
6.884892e-06	0.9999931	IPF/UIP	GSE10667	secreted		secreted
0.1151842	0.8848158	IPF/UIP	GSE10667	secreted		secreted
0.1300881	0.8699119	IPF/UIP	GSE10667	secreted		secreted
0.002263869	0.9977361	IPF/UIP	GSE10667	secreted		secreted
1.763774e-07	0.9999998	IPF/UIP	GSE10667	secreted		secreted
0.9986527	0.001347282	IPF/UIP	GSE10667	secreted		secreted
0.7362242	0.2637758	IPF/UIP	NJH
0.9379956	0.06200442	IPF/UIP	NJH
0.9363966	0.06360341	IPF/UIP	NJH
0.9412456	0.05875438	IPF/UIP	NJH
0.8498149	0.1501851	IPF/UIP	NJH
0.9731008	0.0268992	IPF/UIP	NJH
0.8749695	0.1250305	IPF/UIP	NJH
0.9737956	0.02620441	IPF/UIP	NJH
0.892162	0.107838	IPF/UIP	NJH
0.9511576	0.04884239	IPF/UIP	NJH
0.9692521	0.03074787	IPF/UIP	NJH
0.9361811	0.06381894	IPF/UIP	NJH
0.8569065	0.1430935	IPF/UIP	NJH
0.792736	0.207264	IPF/UIP	NJH
0.8949542	0.1050458	IPF/UIP	NJH
0.8972965	0.1027035	IPF/UIP	NJH
0.7142953	0.2857047	IPF/UIP	NJH
0.9592748	0.04072524	IPF/UIP	NJH
0.9354573	0.0645427	IPF/UIP	NJH
0.7745941	0.2254059	IPF/UIP	NJH
0.9337178	0.0662822	IPF/UIP	NJH
0.96503	0.03497004	IPF/UIP	NJH
0.9183762	0.08162382	IPF/UIP	NJH
0.9327437	0.06725635	IPF/UIP	NJH
0.5219074	0.4780926	IPF/UIP	NJH
0.7115319	0.2884681	IPF/UIP	NJH
0.9695026	0.03049741	IPF/UIP	NJH
0.8784524	0.1215476	IPF/UIP	NJH
0.8605201	0.1394799	IPF/UIP	NJH
0.9736713	0.02632866	IPF/UIP	NJH
0.8962875	0.1037125	IPF/UIP	NJH
0.8668079	0.1331921	IPF/UIP	NJH
0.7845449	0.2154551	IPF/UIP	NJH
0.9227365	0.07726347	IPF/UIP	NJH
0.9120505	0.08794954	IPF/UIP	NJH
0.965136	0.03486396	IPF/UIP	NJH
0.9165541	0.08344586	IPF/UIP	NJH
0.9528913	0.04710867	IPF/UIP	NJH
0.720782	0.279218	IPF/UIP	NJH
0.9581254	0.04187461	IPF/UIP	NJH
0.9424616	0.05753841	IPF/UIP	NJH
0.9210698	0.07893019	IPF/UIP	NJH
0.9353411	0.06465892	IPF/UIP	NJH
0.9491476	0.05085241	IPF/UIP	NJH
0.9024857	0.09751428	IPF/UIP	NJH
0.9640115	0.03598846	IPF/UIP	NJH
0.9522604	0.04773957	IPF/UIP	NJH
0.9467633	0.05323672	IPF/UIP	NJH
0.9464925	0.05350752	IPF/UIP	NJH
0.8931774	0.1068226	IPF/UIP	NJH
0.9164687	0.08353132	IPF/UIP	NJH
0.964858	0.03514203	IPF/UIP	NJH
0.8210879	0.1789121	IPF/UIP	NJH
0.9270974	0.07290265	IPF/UIP	NJH
0.94144	0.05855996	IPF/UIP	NJH
0.860788	0.139212	IPF/UIP	NJH
0.8815448	0.1184552	IPF/UIP	NJH
0.9562134	0.04378664	IPF/UIP	NJH
0.906571	0.09342901	IPF/UIP	NJH
0.962557	0.03744304	IPF/UIP	NJH
0.8133679	0.1866321	IPF/UIP	NJH
0.954047	0.04595304	IPF/UIP	NJH
0.929263	0.07073698	IPF/UIP	NJH
0.9644996	0.03550038	IPF/UIP	NJH
0.9583181	0.04168193	IPF/UIP	NJH
0.8539073	0.1460927	IPF/UIP	NJH
0.8191996	0.1808004	IPF/UIP	NJH
0.9644536	0.03554641	IPF/UIP	NJH
0.9597397	0.04026033	IPF/UIP	NJH
0.886315	0.113685	IPF/UIP	NJH
0.9641524	0.03584761	IPF/UIP	NJH
0.9615943	0.03840571	IPF/UIP	NJH
0.9138665	0.08613351	IPF/UIP	NJH
0.91593	0.08406996	IPF/UIP	NJH
0.9717925	0.02820749	IPF/UIP	NJH
0.8339442	0.1660558	IPF/UIP	NJH
0.8119714	0.1880286	IPF/UIP	NJH
0.9546148	0.04538515	IPF/UIP	NJH
0.8634492	0.1365508	IPF/UIP	NJH
0.8400732	0.1599268	IPF/UIP	NJH
0.9409928	0.05900724	IPF/UIP	NJH
0.908959	0.09104097	IPF/UIP	NJH
0.8853073	0.1146927	IPF/UIP	NJH
0.8975696	0.1024304	IPF/UIP	NJH
0.9455019	0.05449813	IPF/UIP	NJH
0.9521973	0.04780275	IPF/UIP	NJH
0.9776083	0.02239171	IPF/UIP	NJH
0.9535664	0.04643356	IPF/UIP	NJH
0.9526876	0.04731238	IPF/UIP	NJH
0.7306483	0.2693517	IPF/UIP	NJH
0.6735902	0.3264098	IPF/UIP	NJH
0.6817858	0.3182142	IPF/UIP	NJH
0.9041735	0.09582649	IPF/UIP	NJH
0.9254485	0.07455152	IPF/UIP	NJH
0.8925055	0.1074945	IPF/UIP	NJH
0.9338913	0.06610873	IPF/UIP	NJH
0.9469295	0.0530705	IPF/UIP	NJH
0.9400955	0.05990448	IPF/UIP	NJH
0.9464184	0.05358164	IPF/UIP	NJH
0.9259068	0.07409318	IPF/UIP	NJH
0.690283	0.309717	IPF/UIP	NJH
0.9290926	0.07090738	IPF/UIP	NJH
0.923303	0.07669701	IPF/UIP	NJH
0.9414464	0.05855362	IPF/UIP	NJH
0.9398423	0.06015768	IPF/UIP	NJH
0.8403233	0.1596767	IPF/UIP	NJH
0.943611	0.05638902	IPF/UIP	NJH
0.9609498	0.03905023	IPF/UIP	NJH
0.9414846	0.05851544	IPF/UIP	NJH
0.9402078	0.05979223	IPF/UIP	NJH
0.9643179	0.0356821	IPF/UIP	NJH
0.6154384	0.3845616	Normal	NJH
0.07653406	0.9234659	Normal	NJH
0.5971939	0.4028061	Normal	NJH
0.17439	0.82561	Normal	NJH
0.3298002	0.6701998	Normal	NJH
0.2507437	0.7492563	Normal	NJH
0.1883166	0.8116834	Normal	NJH
0.4133761	0.5866239	Normal	NJH
0.3210094	0.6789906	Normal	NJH
0.4193655	0.5806345	Normal	NJH
0.1113865	0.8886135	Normal	NJH
0.2219403	0.7780597	Normal	NJH
0.3028524	0.6971476	Normal	NJH
0.06248506	0.9375149	Normal	NJH
0.1905861	0.8094139	Normal	NJH
0.2666675	0.7333325	Normal	NJH
0.1405055	0.8594945	Normal	NJH
0.1036028	0.8963972	Normal	NJH
0.1197044	0.8802956	Normal	NJH
0.123516	0.876484	Normal	NJH
0.1315365	0.8684635	Normal	NJH
0.3558726	0.6441274	Normal	NJH
0.08452426	0.9154757	Normal	NJH
0.1715768	0.8284232	Normal	NJH
0.6737979	0.3262021	Normal	NJH
0.5852638	0.4147362	Normal	NJH
0.3528215	0.6471785	Normal	NJH
0.2357737	0.7642263	Normal	NJH
0.3239371	0.6760629	Normal	NJH
0.4208519	0.5791481	Normal	NJH
0.2823318	0.7176682	Normal	NJH
0.06349006	0.9365099	Normal	NJH
0.1257694	0.8742306	Normal	NJH
0.3618802	0.6381198	Normal	NJH
0.3936535	0.6063465	Normal	NJH
0.2631552	0.7368448	Normal	NJH
0.1165655	0.8834345	Normal	NJH
0.04507176	0.9549282	Normal	NJH
0.08595833	0.9140417	Normal	NJH
0.8170713	0.1829287	Normal	LGRC (GSE47460)
0.5243457	0.4756543	Normal	LGRC (GSE47460)
0.947386	0.05261403	Normal	LGRC (GSE47460)
0.5263188	0.4736812	Normal	LGRC (GSE47460)
0.7148307	0.2851693	Normal	LGRC (GSE47460)
0.7477778	0.2522222	Normal	LGRC (GSE47460)
0.6917226	0.3082774	Normal	LGRC (GSE47460)
0.8012861	0.1987139	Normal	LGRC (GSE47460)
0.559254	0.440746	Normal	LGRC (GSE47460)
0.5495609	0.4504391	Normal	LGRC (GSE47460)
0.4040907	0.5959093	Normal	LGRC (GSE47460)
0.4558536	0.5441464	Normal	LGRC (GSE47460)
0.4907435	0.5092565	Normal	LGRC (GSE47460)
0.6385327	0.3614673	Normal	LGRC (GSE47460)
0.446395	0.553605	Normal	LGRC (GSE47460)
0.8250268	0.1749732	Normal	LGRC (GSE47460)
0.7388492	0.2611508	Normal	LGRC (GSE47460)
0.749985	0.250015	Normal	LGRC (GSE47460)
0.7093901	0.2906099	Normal	LGRC (GSE47460)
0.6294423	0.3705577	Normal	LGRC (GSE47460)
0.7098787	0.2901213	Normal	LGRC (GSE47460)
0.6379825	0.3620175	Normal	LGRC (GSE47460)
0.7500775	0.2499225	Normal	LGRC (GSE47460)
0.4909202	0.5090798	Normal	LGRC (GSE47460)
0.5700855	0.4299145	Normal	LGRC (GSE47460)
0.3262564	0.6737436	Normal	LGRC (GSE47460)
0.7948356	0.2051644	Normal	LGRC (GSE47460)
0.6472253	0.3527747	Normal	LGRC (GSE47460)
0.588119	0.411881	Normal	LGRC (GSE47460)
0.2895336	0.7104664	Normal	LGRC (GSE47460)
0.602921	0.397079	Normal	LGRC (GSE47460)
0.7526436	0.2473564	Normal	LGRC (GSE47460)
0.6705829	0.3294171	Normal	LGRC (GSE47460)
0.8428272	0.1571728	Normal	LGRC (GSE47460)
0.6929936	0.3070064	Normal	LGRC (GSE47460)
0.7106156	0.2893844	Normal	LGRC (GSE47460)
0.8436261	0.1563739	Normal	LGRC (GSE47460)
0.7248729	0.2751271	Normal	LGRC (GSE47460)
0.7551215	0.2448785	Normal	LGRC (GSE47460)
0.7530424	0.2469576	Normal	LGRC (GSE47460)
0.6494194	0.3505806	Normal	LGRC (GSE47460)
0.5850087	0.4149913	Normal	LGRC (GSE47460)
0.5539318	0.4460682	Normal	LGRC (GSE47460)
0.8861747	0.1138253	Normal	LGRC (GSE47460)
0.8568846	0.1431154	Normal	LGRC (GSE47460)
0.8664816	0.1335184	Normal	LGRC (GSE47460)
0.5287405	0.4712595	Normal	LGRC (GSE47460)
0.6950848	0.3049152	Normal	LGRC (GSE47460)
0.5092966	0.4907034	Normal	LGRC (GSE47460)
0.7088542	0.2911458	Normal	LGRC (GSE47460)
0.7401988	0.2598012	Normal	LGRC (GSE47460)
0.956153	0.04384701	IPF/UIP	LGRC (GSE47460)
0.7294852	0.2705148	Normal	LGRC (GSE47460)
0.7925367	0.2074633	Normal	LGRC (GSE47460)
0.5208429	0.4791571	Normal	LGRC (GSE47460)
0.5847158	0.4152842	Normal	LGRC (GSE47460)
0.954037	0.04596295	IPF/UIP	LGRC (GSE47460)
0.9669798	0.03302017	IPF/UIP	LGRC (GSE47460)
0.7375952	0.2624048	IPF/UIP	LGRC (GSE47460)
0.9573606	0.04263935	IPF/UIP	LGRC (GSE47460)
0.9364824	0.06351764	IPF/UIP	LGRC (GSE47460)
0.9285951	0.07140488	IPF/UIP	LGRC (GSE47460)
0.952271	0.04772902	IPF/UIP	LGRC (GSE47460)
0.759904	0.240096	IPF/UIP	LGRC (GSE47460)
0.9645856	0.03541441	IPF/UIP	LGRC (GSE47460)
0.9386414	0.06135855	IPF/UIP	LGRC (GSE47460)
0.9588311	0.04116891	IPF/UIP	LGRC (GSE47460)
0.8644932	0.1355068	IPF/UIP	LGRC (GSE47460)
0.9584443	0.04155568	IPF/UIP	LGRC (GSE47460)
0.840809	0.159191	IPF/UIP	LGRC (GSE47460)
0.8586566	0.1413434	IPF/UIP	LGRC (GSE47460)
0.7575958	0.2424042	Normal	LGRC (GSE47460)
0.9553829	0.04461708	IPF/UIP	LGRC (GSE47460)
0.737218	0.262782	Normal	LGRC (GSE47460)
0.9136474	0.08635257	IPF/UIP	LGRC (GSE47460)
0.9631179	0.03688213	IPF/UIP	LGRC (GSE47460)
0.7893662	0.2106338	IPF/UIP	LGRC (GSE47460)
0.7078444	0.2921556	Normal	LGRC (GSE47460)
0.954061	0.04593903	IPF/UIP	LGRC (GSE47460)
0.8656163	0.1343837	IPF/UIP	LGRC (GSE47460)
0.9603741	0.03962593	IPF/UIP	LGRC (GSE47460)
0.9534065	0.04659345	IPF/UIP	LGRC (GSE47460)
0.9315516	0.06844835	IPF/UIP	LGRC (GSE47460)
0.6133581	0.3866419	Normal	LGRC (GSE47460)
0.9477703	0.05222966	IPF/UIP	LGRC (GSE47460)
0.9526505	0.04734948	IPF/UIP	LGRC (GSE47460)
0.8326885	0.1673115	IPF/UIP	LGRC (GSE47460)
0.963912	0.03608804	IPF/UIP	LGRC (GSE47460)
0.6823475	0.3176525	Normal	LGRC (GSE47460)
0.5813662	0.4186338	Normal	LGRC (GSE47460)
0.9715179	0.02848208	IPF/UIP	LGRC (GSE47460)
0.5482471	0.4517529	Normal	LGRC (GSE47460)
0.6618761	0.3381239	Normal	LGRC (GSE47460)
0.9659443	0.03405571	IPF/UIP	LGRC (GSE47460)
0.8687757	0.1312243	IPF/UIP	LGRC (GSE47460)
0.8386854	0.1613146	Normal	LGRC (GSE47460)
0.902862	0.09713805	IPF/UIP	LGRC (GSE47460)
0.6269536	0.3730464	Normal	LGRC (GSE47460)
0.9320575	0.06794246	IPF/UIP	LGRC (GSE47460)
0.9179688	0.08203122	IPF/UIP	LGRC (GSE47460)
0.9287279	0.0712721	IPF/UIP	LGRC (GSE47460)
0.9320488	0.06795117	IPF/UIP	LGRC (GSE47460)
0.9136451	0.08635489	IPF/UIP	LGRC (GSE47460)
0.8131872	0.1868128	Normal	LGRC (GSE47460)
0.6932677	0.3067323	Normal	LGRC (GSE47460)
0.947204	0.05279598	IPF/UIP	LGRC (GSE47460)
0.8748764	0.1251236	Normal	LGRC (GSE47460)
0.8773144	0.1226856	IPF/UIP	LGRC (GSE47460)
0.9567501	0.0432499	IPF/UIP	LGRC (GSE47460)
0.8513409	0.1486591	Normal	LGRC (GSE47460)
0.6227409	0.3772591	Normal	LGRC (GSE47460)
0.9381778	0.06182219	IPF/UIP	LGRC (GSE47460)
0.7904875	0.2095125	Normal	LGRC (GSE47460)
0.9277805	0.07221946	IPF/UIP	LGRC (GSE47460)
0.9563812	0.0436188	IPF/UIP	LGRC (GSE47460)
0.9588242	0.04117581	IPF/UIP	LGRC (GSE47460)
0.6605149	0.3394851	Normal	LGRC (GSE47460)
0.5797369	0.4202631	Normal	LGRC (GSE47460)
0.8145715	0.1854285	Normal	LGRC (GSE47460)
0.8780298	0.1219702	Normal	LGRC (GSE47460)
0.9407532	0.05924683	IPF/UIP	LGRC (GSE47460)
0.6536097	0.3463903	Normal	LGRC (GSE47460)
0.848479	0.151521	IPF/UIP	LGRC (GSE47460)
0.9603679	0.03963215	IPF/UIP	LGRC (GSE47460)
0.6398021	0.3601979	Normal	LGRC (GSE47460)
0.5330624	0.4669376	Normal	LGRC (GSE47460)
0.9541529	0.04584712	IPF/UIP	LGRC (GSE47460)
0.9279344	0.07206562	IPF/UIP	LGRC (GSE47460)
0.8990614	0.1009386	IPF/UIP	LGRC (GSE47460)
0.9468533	0.05314674	IPF/UIP	LGRC (GSE47460)
0.4758177	0.5241823	Normal	LGRC (GSE47460)
0.9570754	0.04292455	IPF/UIP	LGRC (GSE47460)
0.6698715	0.3301285	Normal	LGRC (GSE47460)
0.6019172	0.3980828	Normal	LGRC (GSE47460)
0.940253	0.05974696	IPF/UIP	LGRC (GSE47460)
0.8749326	0.1250674	Normal	LGRC (GSE47460)
0.7834294	0.2165706	Normal	LGRC (GSE47460)
0.9454022	0.05459782	IPF/UIP	LGRC (GSE47460)
0.7043841	0.2956159	Normal	LGRC (GSE47460)
0.7544541	0.2455459	Normal	LGRC (GSE47460)
0.7355702	0.2644298	Normal	LGRC (GSE47460)
0.8126834	0.1873166	IPF/UIP	LGRC (GSE47460)
0.9372831	0.06271687	IPF/UIP	LGRC (GSE47460)
0.7744487	0.2255513	Normal	LGRC (GSE47460)
0.5200084	0.4799916	Normal	LGRC (GSE47460)
0.6528124	0.3471876	Normal	LGRC (GSE47460)
0.9413263	0.05867373	IPF/UIP	LGRC (GSE47460)
0.9464483	0.05355167	IPF/UIP	LGRC (GSE47460)
0.7042321	0.2957679	Normal	LGRC (GSE47460)
0.9023574	0.09764256	IPF/UIP	LGRC (GSE47460)
0.7236113	0.2763887	Normal	LGRC (GSE47460)
0.7421312	0.2578688	IPF/UIP	LGRC (GSE47460)
0.7137938	0.2862062	IPF/UIP	LGRC (GSE47460)
0.6331874	0.3668126	Normal	LGRC (GSE47460)
0.9254269	0.07457307	IPF/UIP	LGRC (GSE47460)
0.8855549	0.1144451	Normal	LGRC (GSE47460)
0.9643628	0.03563718	IPF/UIP	LGRC (GSE47460)
0.8668436	0.1331564	IPF/UIP	LGRC (GSE47460)
0.4926534	0.5073466	Normal	LGRC (GSE47460)
0.92699	0.07300999	IPF/UIP	LGRC (GSE47460)
0.7419408	0.2580592	Normal	LGRC (GSE47460)
0.9480525	0.05194753	IPF/UIP	LGRC (GSE47460)
0.4232882	0.5767118	Normal	LGRC (GSE47460)
0.8357619	0.1642381	IPF/UIP	LGRC (GSE47460)
0.962567	0.03743297	IPF/UIP	LGRC (GSE47460)
0.8283278	0.1716722	IPF/UIP	LGRC (GSE47460)
0.6709546	0.3290454	Normal	LGRC (GSE47460)
0.9169609	0.08303908	IPF/UIP	LGRC (GSE47460)
0.5821771	0.4178229	Normal	LGRC (GSE47460)
0.7627656	0.2372344	Normal	LGRC (GSE47460)
0.6837054	0.3162946	Normal	LGRC (GSE47460)
0.740473	0.259527	Normal	LGRC (GSE47460)
0.6182616	0.3817384	Normal	LGRC (GSE47460)
0.6614828	0.3385172	Normal	LGRC (GSE47460)
0.7562073	0.2437927	Normal	LGRC (GSE47460)
0.9433156	0.05668436	IPF/UIP	LGRC (GSE47460)
0.4692002	0.5307998	Normal	LGRC (GSE47460)
0.5967891	0.4032109	Normal	LGRC (GSE47460)
0.9223091	0.07769086	IPF/UIP	LGRC (GSE47460)
0.5570893	0.4429107	Normal	LGRC (GSE47460)
0.7023923	0.2976077	Normal	LGRC (GSE47460)
0.9150341	0.08496593	IPF/UIP	LGRC (GSE47460)
0.9392958	0.06070424	IPF/UIP	LGRC (GSE47460)
0.9999944	5.568386e-06	IPF/UIP	GSE53845
0.9999891	1.089936e-05	IPF/UIP	GSE53845
0.9999944	5.60246e-06	IPF/UIP	GSE53845
0.9999953	4.699826e-06	IPF/UIP	GSE53845
0.9999929	7.116003e-06	IPF/UIP	GSE53845
0.9999947	5.312711e-06	IPF/UIP	GSE53845
0.9999942	5.752688e-06	IPF/UIP	GSE53845
0.9999949	5.112423e-06	IPF/UIP	GSE53845
0.9999968	3.189258e-06	IPF/UIP	GSE53845
0.9999954	4.621623e-06	IPF/UIP	GSE53845
0.9999926	7.400821e-06	IPF/UIP	GSE53845
0.9999942	5.783132e-06	IPF/UIP	GSE53845
0.9999924	7.643314e-06	IPF/UIP	GSE53845
0.9999958	4.247602e-06	IPF/UIP	GSE53845
0.9999695	3.054237e-05	Normal	GSE53845
0.9999933	6.749451e-06	IPF/UIP	GSE53845
0.9999957	4.319859e-06	IPF/UIP	GSE53845
0.9999938	6.192043e-06	IPF/UIP	GSE53845
0.9999881	1.186145e-05	IPF/UIP	GSE53845
0.9999959	4.123324e-06	IPF/UIP	GSE53845
0.9999946	5.407147e-06	IPF/UIP	GSE53845
0.9998893	0.0001107016	Normal	GSE53845
0.999995	4.981811e-06	IPF/UIP	GSE53845
0.9999076	9.239083e-05	Normal	GSE53845
0.9999314	6.864579e-05	Normal	GSE53845
0.9999952	4.812389e-06	IPF/UIP	GSE53845
0.9999966	3.434089e-06	IPF/UIP	GSE53845
0.9999947	5.258372e-06	IPF/UIP	GSE53845
0.9999966	3.440033e-06	IPF/UIP	GSE53845
0.9999899	1.005203e-05	IPF/UIP	GSE53845
0.9999915	8.52372e-06	IPF/UIP	GSE53845
0.9999947	5.328115e-06	IPF/UIP	GSE53845
0.9999856	1.436506e-05	IPF/UIP	GSE53845
0.999994	5.97867e-06	IPF/UIP	GSE53845
0.9999969	3.102508e-06	IPF/UIP	GSE53845
0.9999971	2.926488e-06	IPF/UIP	GSE53845
0.9999955	4.486612e-06	IPF/UIP	GSE53845
0.9999498	5.023032e-05	Normal	GSE53845
0.9999866	1.335197e-05	IPF/UIP	GSE53845
0.9999387	6.126241e-05	Normal	GSE53845
0.9999665	3.353697e-05	Normal	GSE53845
0.9999954	4.574995e-06	IPF/UIP	GSE53845
0.999914	8.595048e-05	Normal	GSE53845
0.9999973	2.67507e-06	IPF/UIP	GSE53845
0.9999964	3.57505e-06	IPF/UIP	GSE53845
0.9999963	3.712643e-06	IPF/UIP	GSE53845
0.9999922	7.755069e-06	IPF/UIP	GSE53845
0.9999959	4.126224e-06	IPF/UIP	GSE53845
0.01204004	0.98796	Normal	GSE24206
0.002371069	0.9976289	Normal	GSE24206
0.0059402	0.9940598	Normal	GSE24206
0.00225322	0.9977468	Normal	GSE24206
0.1216302	0.8783698	Normal	GSE24206
0.002922012	0.997078	Normal	GSE24206
0.3475707	0.6524293	IPF/UIP	GSE24206
0.5646617	0.4353383	IPF/UIP	GSE24206
0.1421208	0.8578792	IPF/UIP	GSE24206
0.5006044	0.4993956	IPF/UIP	GSE24206
0.4017465	0.5982535	IPF/UIP	GSE24206
0.1322595	0.8677405	IPF/UIP	GSE24206
0.6638727	0.3361273	IPF/UIP	GSE24206
0.142045	0.857955	IPF/UIP	GSE24206
0.3132303	0.6867697	IPF/UIP	GSE24206
0.3818978	0.6181022	IPF/UIP	GSE24206
0.2562064	0.7437936	IPF/UIP	GSE24206
0.5013803	0.4986197	Normal	GSE10667
0.5951778	0.4048222	Normal	GSE10667
0.7290605	0.2709395	Normal	GSE10667
0.6498982	0.3501018	Normal	GSE10667
0.6291001	0.3708999	Normal	GSE10667
0.9269916	0.07300837	Normal	GSE10667
0.6034007	0.3965993	Normal	GSE10667
0.7344004	0.2655996	Normal	GSE10667
0.8382712	0.1617288	Normal	GSE10667
0.7873216	0.2126784	Normal	GSE10667
0.7648861	0.2351139	Normal	GSE10667
0.1446776	0.8553224	Normal	GSE10667
0.580131	0.419869	Normal	GSE10667
0.7017003	0.2982997	Normal	GSE10667
0.3429051	0.6570949	Normal	GSE10667
0.8440927	0.1559073	IPF/UIP	GSE10667
0.6470338	0.3529662	IPF/UIP	GSE10667
0.937606	0.06239398	IPF/UIP	GSE10667
0.9680924	0.03190763	IPF/UIP	GSE10667
0.952342	0.04765797	IPF/UIP	GSE10667
0.8117068	0.1882932	IPF/UIP	GSE10667
0.950359	0.04964103	IPF/UIP	GSE10667
0.8182042	0.1817958	IPF/UIP	GSE10667
0.6203718	0.3796282	IPF/UIP	GSE10667
0.9167923	0.0832077	IPF/UIP	GSE10667
0.9558131	0.04418692	IPF/UIP	GSE10667
0.9274072	0.07259278	IPF/UIP	GSE10667
0.8045901	0.1954099	IPF/UIP	GSE10667
0.8825445	0.1174555	IPF/UIP	GSE10667
0.7915605	0.2084395	IPF/UIP	GSE10667
0.7827961	0.2172039	IPF/UIP	GSE10667
0.9041874	0.09581265	IPF/UIP	GSE10667
0.8484873	0.1515127	IPF/UIP	GSE10667
0.924887	0.07511304	IPF/UIP	GSE10667
0.8950163	0.1049837	IPF/UIP	GSE10667
0.8743202	0.1256798	IPF/UIP	GSE10667
0.7933276	0.2066724	IPF/UIP	GSE10667
0.9372338	0.06276621	IPF/UIP	GSE10667
