# Supplementary material for: A robust data-driven genomic signature for idiopathic pulmonary fibrosis with applications for translational model selection
Source: PLoS One. 2019 Apr 18;14(4):e0215565. doi: 10.1371/journal.pone.0215565 (PMC6472794; doi:10.1371/journal.pone.0215565)
Supplement: S1 Supporting Information — (XLSX) [file pone.0215565.s015.xlsx]

## Sheet: All genes
Accession	inclusion_freq	symbol
875	1	CBS
54829	0.974	ASPN
6423	0.694	SFRP2
374378	0.606	GALNT18
25777	0.57	SUN2
1131	0.52	CHRM3
2878	0.388	GPX3
64393	0.38	ZMAT3
4047	0.358	LSS
4316	0.352	MMP7
5028	0.326	P2RY1
114805	0.31	GALNT13
8972	0.308	MGAM
10579	0.242	TACC2
56922	0.22	MCCC1

## Sheet: Secreted
Accession	inclusion_freq	symbol
6423	0.692	SFRP2
6247	0.494	RS1
5705	0.306	PSMC5
7356	0.172	SCGB1A1
6357	0.168	CCL13
347	0.116	APOD
2878	0.088	GPX3
3915	0.08	LAMC1
8349	0.06	HIST2H2BE
3043	0.054	HBB
3043	0.054	HBD
1842	0.046	ECM2
6695	0.036	SPOCK1
57633	0.022	LRRN1
1311	0.02	COMP
6781	0.018	STC1
54910	0.016	SEMA4C
6279	0.016	S100A8
7804	0.01	LRP8
2026	0.008	ENO2
27159	0.008	CHIA
3485	0.004	IGFBP2
10512	0.002	SEMA3C
8620	0.002	NPFF
2662	0	GDF10
29937	0	NENF
3373	0	HYAL1
4052	0	LTBP1
6374	0	CXCL5
79987	0	SVEP1

## Sheet: Bleomycin
Accession	inclusion_freq	symbol
54829	0.95	ASPN
6423	0.696	SFRP2
374378	0.58	GALNT18
83872	0.288	HMCN1
4316	0.27	MMP7
10435	0.238	CDC42EP2
9315	0.234	NREP
359845	0.226	RFLNB
28231	0.174	SLCO4A1
4619	0.162	MYH1
347	0.154	APOD
1185	0.13	CLCN6
7850	0.118	IL1R2
4883	0.09	NPR3
4883	0.09	NPR3
3915	0.078	LAMC1
10100	0.076	TSPAN2
27286	0.062	SRPX2
25891	0.05	PAMR1
84189	0.032	SLITRK6
599	0.03	BCL2L2
8837	0.028	CFLAR
8837	0.028	CFLAR
94241	0.022	TP53INP1
57126	0.02	CD177
57126	0.02	CD177
8492	0.016	PRSS12
6279	0.014	S100A8
3422	0.008	IDI1
1959	0.002	EGR2
10553	0	HTATIP2
1551	0	CYP3A7-CYP3A51P || CYP3A7
7263	0	TST

## Sheet: Secreted_Bleomycin
Accession	inclusion_freq	symbol
6423	0.66	SFRP2
10234	0.234	LRRC17
6357	0.182	CCL13
347	0.116	APOD
3915	0.096	LAMC1
25891	0.06	PAMR1
4060	0.044	LUM
1281	0.026	COL3A1
6279	0.02	S100A8
90865	0.006	IL33
1359	0.004	CPA3
10404	0.002	CPQ
1118	0.002	CHIT1
4256	0.002	MGP
6369	0.002	CCL24
6375	0.002	XCL1
6375	0.002	XCL1
710	0.002	SERPING1
1278	0	COL1A2
2277	0	FIGF
2487	0	FRZB
3598	0	IL13RA2
3934	0	LCN2
4053	0	LTBP2
54097	0	FAM3B
55911	0	APOBR
64388	0	GREM2
7263	0	TST
80781	0	COL18A1
8620	0	NPFF
